# Supplementary material for: Plasma 1-deoxysphingolipids are early predictors of incident type 2 diabetes mellitus
Source: PLoS One. 2017 May 4;12(5):e0175776. doi: 10.1371/journal.pone.0175776 (PMC5417440; doi:10.1371/journal.pone.0175776)
Supplement: S1 Data — (ZIP) [file pone.0175776.s005.zip]

Archive with 1 entries (1 files):
- S5 Data.xlsx
