# Supplementary material for: Plasma 1-deoxysphingolipids are early predictors of incident type 2 diabetes mellitus
Source: PLoS One. 2017 May 4;12(5):e0175776. doi: 10.1371/journal.pone.0175776 (PMC5417440; doi:10.1371/journal.pone.0175776)
Supplement: S1 Data — (ZIP) [file pone.0175776.s005.zip › S5 Data.xlsx]

## Sheet: Table 1&2
Dataset	pat ID	C16SO	C16SA	C17SO	C18PhytoSO	C18SAdiene	C18SO	C18SA	SLtotal	C19SO	C20SO	C20SA	doxSO	doxSA	deoxySLtotal	gender	age	BMI	waist	wcMETS	hip	waisthip	bmpsc	SBP	DBP	F0DIAB	F0DIAB2	F0MetS_ATPIII	gluc	chol	hdlch	ldlch	clhdl	trig	insulin	adiponectin	leptin	alkp	alt	ast	gamgt	cr	uric	crpu	famhsdb2	famhsdbnr	sbhsdbnr	F1DIAB	F1DIAB2
T2DM	5029	22.86	0.65	11.54	0.17	27.33	84.07	2.98	87.04	3.63	0.19	0.02	0.11	0.08	0.18	1	63.1	28.63	99	0	98	1.01	25.9	146.5	89.5	0	0	0	4	5.9	1.1	3.6	5.4	2.7	10.25	4849.4	4.74	107	31	27	33	96	324	3.2	Y	N	N	0	0
T2DM	3534	14.75	0.45	8.59	0.12	25.72	97.45	2.9	100.35	2.99	0.19	0.02	0.07	0.06	0.14	1	64.5	29.48	99	0	102	0.97	28.3	131.5	87	0	0	0	4.2	5.3	1.3	3.6	4.1	0.9	3.51	6454.1	27.88	63	28	27	27	88.8	333	13.1	N	N	N	0	0
T2DM	4300	20.8	0.39	7.95	0.11	29.98	78.56	2.41	80.96	2.79	0.19	0.01	0.15	0.08	0.23	1	40.7	34.98	108	1	114	0.95	30.7	118	72.5	0	0	0	4.2	5.4	1.1	3.4	4.9	2.1	20.72	9722.8	16.26	91	37	34	20	88	362	1	N	N	N	0	0
T2DM	4940	13.6	0.38	6.94	0.12	27.77	80.89	2.75	83.64	2.31	0.18	0.01	0.16	0.07	0.24	0	50.9	20.51	84	0	95	0.88	25.5	150.5	78.5	0	0	0	4.4	7.1	1.8	4.4	3.9	2.1	5.32	16421	5.28	42	10	25	31	69	266	0.5	K	K	N	0	0
T2DM	2814	19.72	0.34	10	0.12	36.33	88.67	2.02	90.69	2.22	0.11	0.01	0.09	0.04	0.13	0	45.2	27.2	83	0	104	0.8	32	116	84	0	0	0	4.5	4.9	1.9	2.7	2.6	0.7	5.25	11452	15.13	65	20	20	15	79.1	306	0.5	N	N	N	0	0
T2DM	3034	10.25	0.27	5.4	0.07	23.8	68.06	1.93	69.99	1.37	0.11	0.01	0.09	0.05	0.15	1	42.1	30.14	103	1	107	0.96	30.1	118	69.5	0	0	0	4.5	3.3	0.9	1.9	3.7	1.2	6.08	6016.5	10.4	71	35	40	58	76.8	393	1.5	N	N	N	0	0
T2DM	2948	12.79	0.33	7.61	0.08	24.71	76.48	2.16	78.64	1.82	0.09	0.01	0.09	0.06	0.15	0	38.4	25.97	78	0	107	0.73	31	114	73.5	0	0	0	4.6	5.1	1.7	2.5	3	2.1	15.27	6520.7	33.27	57	11	19	9	76.2	288	4.1	Y	N	N	0	0
T2DM	4232	19.3	0.31	8.87	0.18	39.61	111.18	3.15	114.33	3.13	0.23	0.02	0.06	0.04	0.1	0	41.1	25.82	78	0	100	0.78	33.3	105	68.5	0	0	0	4.6	5.7	1.5	3.7	3.8	1		9554.1	13.6	50	9	19	10	73	276	0.4	N	N	N	0	0
T2DM	4054	10.63	0.24	5.63	0.12	23.53	65.81	1.82	67.62	1.65	0.12	0.01	0.06	0.04	0.1	1	43	22.12	80	0	102	0.78	12.7	114	70.5	0	0	0	4.7	4.2	1.8	2.1	2.3	0.6		10343	7.07	43	21	27	14	98	355	0.3	N	N	N	0	0
T2DM	5821	32.47	0.97	16.09	0.15	50.61	137.99	5.13	143.11	4.34	0.32	0.05	0.12	0.08	0.2	0	54.3	39.71	111	1	132	0.84	57.8	146	91	0	0	0	4.7	6.6	1.9	4.3	3.5	0.9	11.38	13307	64.61	43	17	29	16	85	354	9.4	N	N	N	0	0
T2DM	2017	12.03	0.3	7.05	0.16	28.52	81.79	2.66	84.46	2.41	0.19	0.01	0.08	0.05	0.13	1	63.2	31.16	106	1	114	0.93	21	150	89	0	0	0	4.8	5.2	1.2	3.6	4.3	0.8	5	11185	13.65	49	38	37	23	130.2	285	1.6	N	N	N	0	0
T2DM	44	8.96	0.23	5.2	0.05	19.9	52.22	1.21	53.44	1.59	0.13	0.02	0.07	0.04	0.11	0	47.7	33.77	103	1	127	0.81	40	113.5	76.5	0	0	0	4.9	4.3	1.1	2.6	3.9	1.4	19	5205	43.34	57	27	20	26	89	308	2.4	N	N	N	0	0
T2DM	232	14.32	0.2	7.37	0.12	33.67	83.91	2.33	86.24	1.52	0.14	0.02	0.09	0.05	0.14	0	41.9	21.87	80	0	98	0.82	26	117.5	76	0	0	0	4.9	4.6	1.6	2.8	2.9	0.5	5	4729	8.6	41	15	21	10	86.7	268	0.3	N	N	N	0	0
T2DM	279	12.48	0.41	7.65	0.11	27.02	75.21	2.28	77.5	3.06	0.12	0.01	0.07	0.03	0.1	1	47.9	28.04	92	0	102	0.9	26	113	76	0	0	0	4.9	4.2	1.4	2.5	3	0.7	3	3813	7.74	55	17	19	14	62.1	286	1.2	N	N	N	0	0
T2DM	1120	15.07	0.48	8.19	0.14	29.93	93.42	3.23	96.66	2.95	0.18	0.02	0.14	0.06	0.2	1	67.4	27.98	104	1	100	1.04	23	161	80	0	0	0	4.9	6.3	1	4.6	6.3	1.5	5	7468	4.19	359	28	31	32	88.4	304	1.4	N	N	N	0	0
T2DM	1615	11.45	0.35	5.41	0.18	24.42	67.41	2.28	69.69	1.8	0.13	0.01	0.44	0.16	0.61	1	54.4	28.8	99	0	100	0.99	29	152.5	100	0	0	0	4.9	4.5	1.4		3.2	4.8	9	3802	6.74	34	72	58	182	87.4	419	0.9	N	N	N	0	0
T2DM	2547	16.59	0.42	8	0.08	32.5	109.29	3.84	113.12	2.07	0.28	0.03	0.1	0.08	0.19	1	52.3	32.88	114	1	106	1.08	30	142.5	72.5	0	0	0	4.9	8.1	1.1	6.1	7.4	2.1	8.2	5777.2	5.74	58	25	30	28	91.6	318	0.7	N	N	N	0	0
T2DM	2995	29.34	0.63	14.14	0.17	53.21	112.35	3.55	115.9	3.04	0.2	0.01	0.06	0.04	0.09	0	50.9	27.21	79	0	102	0.77	37	129.5	86.5	0	0	0	4.9	6	2.1	3.5	2.9	0.9	4.73	30264	24.52	55	18	21	12	65.1	214	0.2	N	N	N	0	0
T2DM	3474	22.39	0.57	9.28	0.15	36.9	110.58	4.06	114.64	2.12	0.2	0.02	0.25	0.17	0.42	1	63.6	28.9	104	1	103	1.01	31	173.5	101	0	0	0	4.9	7.1	1.7	5	4.2	0.9	11.28	10508	14.81	93	45	62	47	83	504	14.4	N	N	N	0	0
T2DM	3787	18.27	0.68	9.24	0.12	30.34	99.45	4.23	103.68	2.62	0.21	0.03	0.15	0.13	0.28	0	51.6	30.95	81	0	107	0.76	40	126.5	83.5	0	0	0	4.9	6.6	2.2	3.5	3	1.9	8.18	12755		56	12	17	10	72.1	257	10.5	N	N	N	0	0
T2DM	4999	13.98	0.36	5.57	0.11	22.29	67.44	2.83	70.26	1.16	0.18	0.02	0.34	0.14	0.48	1	64.9	33.77	115	1	115	1	32.1	126.5	73	0	0	0	4.9	5.1	1.1	3.1	4.6	2	22.47	5897.6	11.04	50	23	29	31	93	466	1.1	N	N	N	0	0
T2DM	5387	17.3	0.3	8.77	0.16	39.17	122.54	3.33	125.87	1.71	0.2	0.03	0.15	0.09	0.24	1	39.5	27.39	93	0	102	0.91	21.6	142	91	0	0	0	4.9	7	1.2	4.9	5.8	1.9	3.29	5698.9		55	26	25	20	83	327	6.1	N	N	N	0	0
T2DM	266	19.32	0.78	9.04	0.09	30.96	99.95	3.39	103.34	3.47	0.22	0.03	0.19	0.1	0.29	1	54.2	28.34	89	0	109	0.82	28	127.5	87	0	0	0	5	6.2	1.3	3.9	4.8	2.3	9	4438	8.52	47	21	27	31	91.7	384	0.9	N	N	N	0	0
T2DM	854	17.72	1.04	7.36	0.13	29.81	95.29	4.71	100.01	3.06	0.26	0.05	0.15	0.08	0.23	1	45.4	28.03	91	0	98	0.93	17	137.5	87.5	0	0	0	5	6	1.4	4.3	4.3	0.6	5	1796		46	59	51	34	137.6	636	0.6	N	N	N	0	0
T2DM	1717	17.49	0.58	9.43	0.28	29.44	92.39	3.55	95.94	2.53	0.19	0.03	0.24	0.16	0.4	0	63.9	33.9	109	1	120	0.91	49	146	96.5	0	0	1	5	6	1.7	3.5	3.5	1.7	11	6080		89	20	30	31	117.1	356	11.7	N	N	N	0	0
T2DM	4008	18.73	0.35	9.27	0.14	37.1	93.09	2.57	95.66	2.8	0.16	0.03	0.06	0.05	0.11	0	61	29.24	87	0	103	0.84	43	149.5	81	0	0	0	5	5.9	1.5	3.5	3.9	1.9	6.64	19249	32.92	111	32	43	18	74	282	2.1	N	N	N	0	0
T2DM	4065	16.71	0.26	7.67	0.12	28.38	78.6	2.18	80.78	1.83	0.14	0.01	0.17	0.06	0.23	1	56.8	38.53	117	1	123	0.95	36.7	137	101.5	0	0	0	5	5.7	1.5	3.5	3.8	1.5	13.92	5908.8	18.14	54	28	39	25	95	404	5.3	N	N	N	0	0
T2DM	4068	15.94	0.41	7.31	0.12	27.98	82.91	2.03	84.94	2.37	0.13	0.01	0.09	0.05	0.14	1	40.8	26.16	91	0	102	0.89	17.7	126	79	0	0	0	5	5.1	1.4	3.2	3.6	1.2	4.25	2651.1	2.28	89	35	35	51	76	284	2.9	N	N	N	0	0
T2DM	5477	18.67	0.45	9.36	0.14	34.1	103.14	3.15	106.3	2.5	0.3	0.03	0.1	0.07	0.18	1	63.2	23.29	91	0	107	0.85	22	138.5	99.5	0	0	0	5	6.3	1.8	4.1	3.5	0.9	3.65	7540.2	3.69	53	29	26	41	102	426	0.5	N	N	N	0	0
T2DM	6322	17.22	0.32	6.87	0.08	34.21	88.12	2.67	90.79	1.34	0.08		0.13	0.07	0.2	0	62.6	34.16	100	1	115	0.87	42.8	141.5	98	0	0	0	5	4.8	2.2	2.1	2.2	1.2	3.2	19744	23.09	61	13	20	16	54	276	2.7	N	N	N	0	0
T2DM	896	21.13	0.33	9.64	0.14	37.22	92.15	2.63	94.78	1.78	0.15	0.01	0.14	0.09	0.23	0	56.1	25.2	83	0	104	0.8	33	150	91	0	0	0	5.1	6.7	1.4	4.6	4.8	1.5	5	7566	17.15	76	19	34	8	61.1	234	2.5	N	N	N	0	0
T2DM	2629	19.65	0.43	10.3	0.14	33.78	89.3	2.49	91.8	2.74	0.17	0.01	0.09	0.06	0.14	0	66.1	29.12	89	1	105	0.85	46	133	80.5	0	0	0	5.1	5.6	1.9	3.1	2.9	1.3	11.26	7334.4		91	23	29	26	68.7	281	2.2	Y	N	N	0	0
T2DM	4537	20.58	0.46	8.38	0.16	30.95	90.96	2.55	93.5	2.62	0.16	0.02	0.16	0.1	0.26	0	63	30	99	1	110	0.9	41	134.5	61	0	0	0	5.1	6.1	1.5	3.1	4.1	3.3	18.53	14582	13.63	89	18	20	24	71	358	7.1	Y	N	N	0	0
T2DM	5048	13.05	0.26	6.92	0.12	35.7	81.09	2.44	83.53	1.17	0.12	0.01	0.08	0.06	0.14	0	60	38.02	107	1	123	0.87	50	124.5	75.5	0	0	0	5.1	5.4	1.2	3.6	4.5	1.3	12.88	14075	40.37	87	46	35	11	73	216	5.8	N	N	N	0	0
T2DM	5835	12.84	0.43	7.35	0.15	32.64	78.86	2.81	81.68	1.35	0.13	0.02	0.08	0.06	0.14	0	50	29.49	84	0	107	0.79	38	122	81	0	0	0	5.1	4.3	2	1.8	2.2	1.1	4.32	11483	21.6	75	99	54	11	71	263	6.9	Y	N	N	0	0
T2DM	5893	28.66	0.62	14.95	0.21	45.41	141.1	4.6	145.7	4.12	0.29	0.02	0.15	0.1	0.25	1	72.4	31.1	104	1	107	0.97	32.1	148.5	88	0	0	1	5.1	7.5	1.4	5.3	5.4	1.7	8.04	5088.6	5.66	60	39	41	21	98	447	2.6	N	N	N	0	0
T2DM	5954	36.28	0.69	16.97	0.16	43.94	116.72	4.27	120.99	4.87	0.38	0.04	0.11	0.06	0.17	0	63.8	26.37	90	1	100	0.9	47.5	125.5	83.5	0	0	0	5.1	6.4	1.8	4	3.6	1.3	3.89	15288	22.2	40	17	22	13	71	272	2.8	N	N	N	0	0
T2DM	6098	23.73	0.46	12.13	0.14	41.91	108.4	3.4	111.8	2.91	0.19	0.05	0.18	0.08	0.26	0	57.6	25.49	85	0	104	0.82	37.2	117	76.5	0	0	0	5.1	5.8	2.2	2.9	2.6	1.5	5.08	12025	15.91	42	15	23	12	70	255	0.4	Y	N	N	0	0
T2DM	6491	19.52	0.45	9.36	0.14	29.58	81.86	2.41	84.27	3.75	0.16	0.02	0.14	0.06	0.2	0	66.7	26.53	91	1	99	0.92	41.4	129	73.5	0	0	0	5.1	5.4	1.7	3.1	3.2	1.3	9.09	16825	18.96	84	17	26	26	67	244	2.8	N	N	N	0	0
T2DM	3136	14.05	0.53	6.67	0.11	17.24	67.95	2.49	70.44	2.14	0.15	0.03	0.14	0.09	0.23	1	62.6	27.74	102	0	110	0.93	25.5	133.5	88.5	0	0	1	5.1	4.6	0.9	2.9	5.1	1.8	11.86	4549.8	6.4	71	32	32	25	117.4	424	2.5	N	N	N	0	1
T2DM	4761	14.91	0.38	6.91	0.18	27.69	79.33	3.09	82.42	1.74	0.13	0.02	0.32	0.1	0.43	1	46.4	26.78	100	0	103	0.97	23	127	86.5	0	0	0	5.1	5.3	0.8		6.6	8.4	7.92	2747.1	10.29	69	60	56	62	102	352	4.2	N	N	N	0	1
T2DM	4974	23.34	0.73	9.67	0.14	34.85	110.02	5.17	115.19	1.88	0.19	0.02	0.28	0.15	0.43	1	60.5	25.52	92	0	100	0.92	38	136.5	86	0	0	0	5.1	7.4	1.8	4.8	4.1	1.7	6.5	3128.9		68	19	30	29	85	334	0.6	N	N	N	0	1
T2DM	6021	16.38	0.31	8.2	0.12	31.81	103.73	3.16	106.89	1.52	0.18	0.05	0.16	0.08	0.24	1	59.7	26.07	99.5	0	103	0.97	23	147	89.5	0	0	0	5.1	5.7	1.9	3.3	3	1.1	3.05	5649.3		72	24	31	24	87	303	0.5	N	N	N	0	1
T2DM	838	13.7	0.31	6.31	0.11	27.35	93.23	2.74	95.96	1.3	0.12	0.02	0.26	0.14	0.4	1	43.2	28.79	99	0	110	0.9	20	146	91	0	0	0	5.2	7.1	1.5	4.8	4.7	1.8	7	5024	8.72	67	34	20	91	96.9	532	1.3	N	N	N	0	0
T2DM	911	21.36	0.4	9.82	0.12	31.35	85.29	2.31	87.59	3.61	0.18	0.02	0.08	0.04	0.11	1	56.1	23.15	92	0	100	0.92	18	128.5	85	0	0	0	5.2	5.9	1.5	4	3.9	0.9		8836	2.48	56	18	28	16	68.4	247	0.2	N	N	N	0	0
T2DM	1276	15.72	0.4	8.76	0.19	28.26	93.11	2.63	95.74	2.64	0.15	0.01	0.24	0.08	0.32	1	72.9	27.4	97	0	104	0.93	27	156	103.5	0	0	0	5.2	5.9	1.6	3.8	3.7	1.2	3	16946	12.68	50	22	23	40	96.8	354	0.6	N	N	N	0	0
T2DM	1851	17.17	0.34	8.96	0.14	41.58	84.24	2.35	86.59	1.39	0.13	0.01	0.09	0.06	0.15	0	57.4	37.96	103	1	130	0.79	48	169	101.5	0	0	0	5.2	6.1	1.4	4.1	4.4	1.3	16	8706		79	22	18	19	71.8	393	2.7	N	N	N	0	0
T2DM	1993	15.43	0.34	7.6	0.17	29.49	89.68	2.77	92.45	2.6	0.26	0.02	0.13	0.07	0.19	0	54.9	34.05	105	1	109	0.96	46	127	73.5	0	0	0	5.2	5.9	1.1	4.3	5.4	1.1	13	9406	35.55	83	18	25	21	68.5	330	18.7	N	N	N	0	0
T2DM	2119	23.53	0.27	10.15	0.21	38.58	92.4	2.38	94.78	1.95	0.16	0.01	0.13	0.06	0.19	0	59.5	26.29	81	0	107	0.76	39	129.5	82	0	0	0	5.2	6.3	2	3.8	3.2	1.1		23790	13.45	48	37	28	42	65.1	305	1.4	N	N	N	0	0
T2DM	2680	13.67	0.29	6.61	0.1	22.99	73.22	2.43	75.65	1.58	0.16	0.02	0.18	0.08	0.26	1	55.5	29.24	103	1	106	0.97	30	111	70.5	0	0	0	5.2	4.9	1.3	3	3.8	1.4	10.14	1529.4	7.26	45	66	47	34	72.6	437	0.5	N	N	N	0	0
T2DM	4053	17.81	0.32	9.83	0.13	28.9	79.93	1.94	81.87	2.34	0.14	0.01	0.09	0.05	0.14	0	45.1	23.2	74	0	94	0.79	31	111.5	72.5	0	0	0	5.2	5.3	1.5	3.3	3.5	1	6.5	9920.2	17.08	45	12	15	17	65	247	0.6	N	N	N	0	0
T2DM	4259	25.69	0.65	10.91	0.23	44.37	110.33	4.82	115.14	3.25	0.21	0.03	0.15	0.09	0.24	0	57.3	36	110	1	127	0.87	49	127.5	92	0	0	0	5.2	6.1	2.2	3.5	2.8	0.9	21.94	10478	28.15	84	31	29	33	75	411	3.6	Y	N	N	0	0
T2DM	4316	10.27	0.21	5.2	0.11	23.05	62.12	2.04	64.16	1.4	0.11	0.01	0.1	0.04	0.14	1	48.5	29.06	100	0	104	0.96	18.6	151	93	0	0	0	5.2	3.7	1.3	2	2.8	0.8	9.5	9265.5	7.91	41	26	26	19	107	307	0.7	N	Y	N	0	0
T2DM	5419	18.26	0.65	8.01	0.14	31.31	100.58	4.19	104.77	1.47	0.26	0.03	0.11	0.09	0.2	1	56.3	27.3	98	0	105	0.93	27.6	143	91.5	0	0	0	5.2	6	1.6	3.9	3.8	1	4.16	5984.6	5.36	41	37	37	19	120	485	0.3	N	N	N	0	0
T2DM	3380	24.8	0.6	10.08	0.13	33.31	99.59	3.01	102.61	3.91	0.21	0.03	0.15	0.09	0.24	1	59.3	28.55	106	1	106	1		134	84	0	0	0	5.2	6.5	1.8	3.9	3.6	1.7	8.24	10513	23.87	62	22	20	42	76.9	310	8.7	N	N	N	0	1
T2DM	6757	15.39	0.44	8.92	0.13	19.23	101.21	3.84	105.06	3.23	0.19	0.02	0.13	0.07	0.21	1	40.6	32.24	113	1	107	1.06	27.7	125	86	0	0	0	5.2	4.8	1.1	3.3	4.4	0.9	4.85	3740.2	5.71	61	37	37	20	87	360	4.3	N	N	N	0	1
T2DM	196	17.53	0.28	9.01	0.11	42.33	87.45	2.22	89.68	1.73	0.13	0.02	0.07	0.04	0.11	0	63.4	34.73	104	1	121	0.86	35	138.5	82	0	0	0	5.3	4.9	1.2	3.2	4.1	1.2	11			62	15	20	17	71.7	281	1.2	N	N	N	0	0
T2DM	270	18.26	0.49	8.46	0.07	33.15	88.32	3.05	91.38	1.98	0.14	0.02	0.16	0.08	0.24	0	71.7	31.2	89	1	110	0.81	41	139	83	0	0	0	5.3	5.1	1.4	3.2	3.6	1.2	9	3612	24.88	65	19	26	18	76.8	318	2.3	Y	N	N	0	0
T2DM	861	9.75	0.23	4.88	0.12	28.24	84.74	2.29	87.03	0.96	0.19	0.02	0.06	0.05	0.12	1	35.7	36.92	116	1	120	0.97	26	135	83	0	0	0	5.3	4.7	1.4	3	3.4	0.7		3738	11.08	62	42	27	40	82.3	330	1.5	N	N	N	0	0
T2DM	1095	23.1	0.61	10.68	0.25	36.64	104.81	4.88	109.69	4.33	0.28	0.03	0.1	0.05	0.15	1	56.1	26.41	99	0	103	0.96	23	134.5	81	0	0	0	5.3	7	1	4.9	7	2.5	10	3472	5.73	27	32	38	18	82.5	363	0.3	N	N	N	0	0
T2DM	1747	9.09	0.38	5.23	0.08	24.77	66.36	3.28	69.64	1.9	0.16	0.02	0.02	0.03	0.05	0	38.3	28.72	83	0	100	0.83	31	99.5	59	0	0	0	5.3	3.8	1.4	1.8	2.7	1.3	4	7934	15.52	45	18	17	11	54.2	200	8.2	N	N	N	0	0
T2DM	2313	15.42	0.55	9.01	0.16	22.81	78.26	3.17	81.42	2.6	0.2	0.02	0.24	0.12	0.36	0	53.2	35.34	111	1	114	0.97	42	117	72.5	0	0	1	5.3	5.6	0.9	2.9	6.2	3.9	10	9697		81	35	33	86	72.9	289	2.2	N	N	N	0	0
T2DM	2607	23.9	0.62	11.67	0.19	31.43	116.92	3.19	120.11	4.01	0.2	0.02	0.14	0.12	0.26	0	62.4	28.34	99	1	108	0.92	39	97	64.5	0	0	0	5.3	7.4	1.7	4.9	4.4	1.7	9.3	6521.6	28.55	86	15	21	20	75.9	397	2.1	N	N	N	0	0
T2DM	2743	28.59	0.67	13.19	0.15	22.01	80.87	3.1	83.97	4.28	0.18	0.02	0.16	0.11	0.27	1	59.6	23.04	91	0	102	0.89	22	128.5	75	0	0	0	5.3	5.4	1.5	2.7	3.6	2.6	8.96	3802.5	3.7	50	30	40	21	79.8	307	0.6	N	N	N	0	0
T2DM	2819	16.48	0.38	9.28	0.16	35.08	103.07	2.8	105.87	2.33	0.18	0.02	0.33	0.1	0.43	1	61.3	25.6	97	0	99	0.98	24	124	70	0	0	0	5.3	6.2	1.6	4.1	3.9	1.1	5.93	14647	6.5	72	45	34	41	103.7	434	0.8	N	N	N	0	0
T2DM	3118	25.64	0.94	13.58	0.21	37.43	115.37	4.62	119.99	5.11	0.26	0.03	0.09	0.06	0.15	0	66.6	24.78	81	0	96	0.84	38	136.5	77.5	0	0	0	5.3	6.7	2.2	4.1	3	0.8	6.39	11772	13.96	52	35	32	41	86.6	243	0.3	Y	N	N	0	0
T2DM	3320	16.47	0.51	7.11	0.11	33.62	82.79	3.05	85.84	2.33	0.15	0.01	0.17	0.13	0.29	0	54.9	37	116	1	127	0.91	46.6	111	70.5	0	0	0	5.3	6	1.5	3.2	4	2.9	15.34	9674.7	41.15	77	37	32	20	65.3	293	3.3	N	N	N	0	0
T2DM	3592	13.82	0.6	7.81	0.09	20.99	70.11	3.08	73.19	2.74	0.17	0.03	0.07	0.04	0.11	0	38.5	35.54	90	1	113	0.8	42	95.5	64.5	0	0	0	5.3	4.3	1.3	2.7	3.3	0.7	9.31	9154.8	26.99	70	22	22	9	68.2	324	1.3	N	N	N	0	0
T2DM	4125	14.39	0.36	6.83	0.13	21.73	61.57	2.66	64.23	1.72	0.13	0.02	0.2	0.1	0.3	1	53.4	38.61	136	1	134	1.01	35.7	164.5	114.5	0	0	1	5.3	4.7	0.8	2.2	5.9	3.7	20.01	7649.6	27.52	55	43	54	25	87	545	6.6	Y	N	N	0	0
T2DM	2715	16.35	0.54	8.25	0.15	29.86	84.63	2.75	87.38	3.34	0.16	0.01	0.09	0.06	0.15	0	56.3	34.25	110	1	119	0.92	48	123	78.5	0	0	0	5.3	5.5	1.4	3.6	3.9	1.1	5.88	14595	44.09	69	23	19	55	83.1	343	3	K	K	N	0	1
T2DM	2977	12.54	0.36	6.58	0.11	38.68	90.92	2.62	93.54	2.05	0.17	0.01	0.08	0.04	0.12	1	61.1	29.02	104	1	124	0.84	38	142.5	77.5	0	0	0	5.3	4.9	1.9	2.6	2.6	0.8	6.96	20061	27.77	80	36	30	20	78.2	210	2.8	N	N	N	0	1
T2DM	4811	11.31	0.4	6.66	0.16	26.77	96.53	3.08	99.61	1.27	0.18	0.02	0.08	0.07	0.15	0	71.7	29.87	90	1	97	0.93	43	164.5	92	0	0	1	5.3	6.4	1	4.7	6.4	1.6	4.43	6567.3	15.55	81	52	52	96	64	395	1.3	N	N	N	0	1
T2DM	5143	14.35	0.21	5.35	0.15	28.24	95.06	3.63	98.69	0.56	0.16	0.01	0.27	0.11	0.38	1	57.2	27.74	105	1	106	0.99	24.1	117	67.5	0	0	0	5.3	6.4	2.1	3.8	3	1.2	11.2	13536	5.94	47	16	35	29	101	410	2.1	N	N	N	0	1
T2DM	5870	19.38	0.59	7.82	0.11	22.61	88.69	3.45	92.14	2.42	0.22	0.02	0.19	0.13	0.32	1	48.6	28.18	94	0	103	0.91	24.8	147	94.5	0	0	0	5.3	6.1	1.4	3.5	4.4	2.7	9.59	3453.1	2.15	59	25	23	40	92	488	1.4	N	N	N	0	1
T2DM	239	30.12	0.35	13.46	0.19	38.02	105.37	3	108.37	2.12	0.21	0.02	0.29	0.11	0.4	1	58.2	23.3	83	0	100	0.83	19	137.5	91	0	0	0	5.4	6.1	2	3.7	3.1	0.9	5	6874	4.1	46	13	18	21	94.3	266	0.6	N	N	N	0	0
T2DM	694	16.99	0.43	9.42	0.18	36.74	89.62	3.16	92.78	3.08	0.19	0.02	0.21	0.09	0.3	0	62.4	22.75	78	0	98	0.8	38	105.5	65	0	0	0	5.4	6	1.9	3.6	3.2	1.2		13996	20.07	138	38	41	115	48.5	224	3.1	N	N	N	0	0
T2DM	1014	18.67	0.25	8.69	0.13	38.36	83.89	1.87	85.76	2.22	0.18	0.02	0.13	0.05	0.18	0	61.6	23.23	82	0	97	0.85	21	133.5	82.5	0	0	0	5.4	5	1.4	2.9	3.6	1.5	5	4671	42.61	62	23	26	16	84.5	356	1.6	N	N	N	0	0
T2DM	2671	26.95	0.7	11.88	0.13	36.27	100.14	4.11	104.25	4.01	0.23	0.03	0.16	0.06	0.21	0	60.8	32.04	97	1	115	0.84	45	154.5	70.5	0	0	0	5.4	6.1	1.6	4	3.8	1.2	11.44	2025.3		62	19	22	21	73.6	270	1	N	N	N	0	0
T2DM	2813	21.24	0.54	9.87	0.13	27.18	88.45	3.17	91.63	2.12	0.19	0.02	0.23	0.17	0.4	1	45.2	28.03	94	0	106	0.89	21	131.5	81.5	0	0	0	5.4	7.4	1.1		6.7	5	12.95	4789.3	3.95	49	51	44	33	94.9	445	1.6	N	N	N	0	0
T2DM	3285	13.57	0.36	7.76	0.1	27.02	86.48	2.92	89.4	1.74	0.15	0.02	0.1	0.05	0.15	1	52.6	25.99	102	0	105	0.97	27	118.5	76.5	0	0	0	5.4	5.1	1.2	3.1	4.3	1.8	7.89	5966.5	8.31	64	45	36	39	88.6	406	1.4	N	N	N	0	0
T2DM	3471	20.34	0.49	9.86	0.13	35.03	96.71	3.46	100.17	2.09	0.16	0.02	0.14	0.1	0.24	0	51.8	33.33	96	1	115	0.83	46	115	86	0	0	0	5.4	7	1.5	4.1	4.7	3	20.34	9183.5	13.39	42	19	23	20	73.7	230	1.6	N	N	N	0	0
T2DM	5872	15.93	0.78	5.68	0.14	22.24	115.57	7.71	123.28	1.1	0.22	0.07	0.73	0.28	1.01	1	63.6	29.94	106	1	102	1.04	32.2	132.5	90	0	0	0	5.4	7.3	1.9	4.9	3.8	1.1	14.42	6162.1	5.81	65	43	42	45	95	403	1.8	Y	N	N	0	0
T2DM	6067	24.24	0.33	12.37	0.09	31.02	94.38	2.11	96.49	2.93	0.2	0.01	0.05	0.05	0.1	1	54.6	27.9	106	1	105	1.01	28.7	123	78.5	0	0	0	5.4	5.5	1.3	3.2	4.2	2.2	11.03	4311	12.03	67	45	38	21	88	381	1.6	N	N	N	0	0
T2DM	6444	13.91	0.23	9.09	0.13	43.13	107.92	2.48	110.4	2.44	0.16	0.02	0.1	0.06	0.16	0	47.2	23.24	67	0	94	0.71	31	119	79.5	0	0	0	5.4	5.5	2.5	2.5	2.2	1		12849	14.64	69	27	21	20	74	277	0.4	N	N	N	0	0
T2DM	6484	20.81	0.85	10.12	0.15	32.79	97.93	3.67	101.6	5.08	0.28	0.02	0.15	0.08	0.23	1	46	24.71	92	0	96	0.96	23.4	142.5	86	0	0	0	5.4	5.7	1.2	3.6	4.8	2.1	3.27	7427.1	7.08	41	49	32	25	74	236	2.4	Y	N	N	0	0
T2DM	6028	15.32	0.3	8.26	0.12	40.66	123.54	3.4	126.94	1.55	0.2	0.02	0.19	0.09	0.28	1	51.8	24.87	89	0	101	0.88	24	119	75	0	0	0	5.4	5.9	1.6	3.8	3.7	1.1	3.81	10260		61	28	35	22	85	385	1.4	N	N	N	0	1
T2DM	245	13.06	0.4	5.3	0.19	26.42	89.89	4.82	94.71	0.79	0.18	0.04	0.38	0.15	0.53	1	69.8	28.64	95	0	98	0.97	30	170	101	0	0	0	5.5	5.2	1.8	3	2.9	0.8	5	9033	4.81	61	54	49	122	71.4	392	1.8	N	N	N	0	0
T2DM	336	6.86	0.27	5.74	0.08	26.84	70.58	3.17	73.75	2.35	0.13	0.02	0.06	0.02	0.09	0	57.6	37.77	111	1	121	0.92	49	130.5	82.5	0	0	0	5.5	3	1	1.6	3	0.9	13	22506	27.15	99	32	39	148	73.8	445	20	N	N	N	0	0
T2DM	359	21.23	0.43	10.9	0.1	31.67	90.02	2.4	92.42	3.29	0.21	0.02	0.16	0.08	0.25	1	44.1	28.63	107	1	114	0.94	26	129	78.5	0	0	0	5.5	5.4	1.5	3.4	3.6	1.2	9	6974	6.6	56	26	25	20	85.5	443	0.7	N	N	N	0	0
T2DM	625	15.28	0.69	8.81	0.17	27.85	90.72	2.98	93.71	2.86	0.18	0.02	0.07	0.04	0.11	1	46.6	23.56	64	0	95	0.67	22	93	49.5	0	0	0	5.5	4.9	1.2	3.2	4.1	1.1	11	8436	4.97	52	26	22	31	65.2	263	0.3	N	N	N	0	0
T2DM	1204	11.25	0.32	6.11	0.2	30.55	103.68	4.27	107.95	2.54	0.23	0.02	0.18	0.1	0.29	0	63.5	21.48	84	0	100	0.84	31	125.5	79	0	0	0	5.5	5.8	2	3.2	2.9	1.3	3	7592	4.28	84	19	23	9	56.9	318	0.6	N	N	N	0	0
T2DM	1677	19.2	0.48	7.93	0.21	28.13	81.77	3.65	85.43	1.96	0.17	0.03	0.18	0.08	0.26	1	71.2	27.41	95	0	98	0.97	28.5	155.5	70.5	0	0	0	5.5	4.9	1.4	3	3.5	1	7	5714	6.73	74	20	24	24	86.2	411	1.9	N	N	N	0	0
T2DM	1727	9.09	0.16	5.71	0.22	29.17	77.6	2.1	79.7	0.84	0.17	0.01	0.06	0.03	0.09	0	62.9	20.59	71	0	94	0.76	24	161.5	88.5	0	0	0	5.5	4.9	1.9	2.7	2.6	0.7		10575	5.17	56	53	36	59	74.8	230	0.4	N	N	N	0	0
T2DM	2267	15.87	0.43	8.56	0.13	33.39	98.89	3.87	102.75	1.82	0.22	0.02	0.16	0.08	0.23	0	70.2	31.72	96	1	111	0.86	46	153.5	73.5	0	0	0	5.5	5.8	1.6	3.6	3.6	1.4	9.93	7230.2	55.54	82	20	19	21	75.1	284	0.7	N	N	N	0	0
T2DM	2404	20.17	0.55	9.25	0.14	31.6	108.11	3.43	111.54	2.36	0.24	0.01	0.09	0.06	0.16	1	63.5	23.89	89	0	97	0.92	25	130	83	0	0	0	5.5	6.6	1.7	4.3	3.9	1.3		6311.3	6.28	38	23	24	15	83	373	1.2	N	N	N	0	0
T2DM	2464	13.52	0.36	6.09	0.08	19.08	70.25	2.87	73.12	1.32	0.14	0.01	0.17	0.09	0.26	1	58.7	26.43	93	0	102	0.91	19	132.5	92.5	0	0	0	5.5	4.9	1.2	3.2	4.1	1.1	6.56	2724.8		64	18	25	17	116	290	0.5	N	N	N	0	0
T2DM	2541	26.15	0.71	11.7	0.19	35.49	107.67	4.24	111.91	3.44	0.28	0.02	0.16	0.08	0.24	1	48.1	26.31	96	0	107	0.9	19	115	74.5	0	0	0	5.5	6.8	1.6	4.6	4.3	1.3	3.53	11828	7.08	61	38	41	15	89	269	3	N	N	N	0	0
T2DM	2621	22.46	1.19	8.79	0.17	30.98	99.32	6.16	105.48	2.66	0.18	0.03	0.33	0.11	0.44	1	59.5	30.03	114	1	112	1.02	26	143	83.5	0	0	0	5.5	6.8	1.2	4.5	5.7	2.5	18.01	5479.6	19.56	42	74	41	73	88.4	382	3.6	N	N	N	0	0
T2DM	3000	13.97	0.28	6.12	0.1	28.84	79.1	2.61	81.72	1.17	0.11	0.01	0.31	0.14	0.45	1	64	33.72	114	1	114	1	32.9	135.5	78	0	0	0	5.5	5.4	1.1	3.1	4.9	2.7	14.03	4996.8	19.88	86	31	26	55	86	485	3	N	N	N	0	0
T2DM	3390	26.78	0.4	13.51	0.17	49.84	107.37	3.01	110.38	2.45	0.17	0.01	0.14	0.06	0.2	0	66.6	36.22	100	1	114	0.88	49.1	138	64.5	0	0	0	5.5	6.8	1.5	4.7	4.5	1.4	6.23	6277.9	48.9	63	40	30	19	68	297	2.5	N	N	N	0	0
T2DM	3586	20.81	0.59	9.27	0.11	30.62	94.35	3.14	97.49	3.24	0.22	0.02	0.09	0.05	0.15	1	50.8	30.73	96	0	110	0.87	23	127.5	93	0	0	0	5.5	6	1.5	4	4	1.1				32	43	41	26	85.7	301	0.9	N	N	N	0	0
T2DM	3729	10.72	0.13	5.58	0.11	25.91	61.08	1.52	62.59	1.11	0.11	0.01	0.11	0.05	0.16	1	56.5	29.78	106	1	104	1.02	28	135	70.5	0	0	0	5.5	3.9	1.3	1.8	3	1.7	9.51	9323.2	19.08	55	23	30	24	107.8	376	6.5	N	N	N	0	0
T2DM	4064	14.62	0.49	6.65	0.23	27.59	102.04	4.74	106.78	1.61	0.14	0.03	0.59	0.19	0.78	1	61.9	29.89	114	1	108	1.06	27.9	171.5	93	0	0	1	5.5	7.7	1		7.7	13.6	18.74	4753.3	9.82	61	57	71	44	115	462	1.3	N	N	N	0	0
T2DM	4272	19.14	0.43	9.06	0.13	27.73	76.53	2.66	79.18	2.86	0.18	0.02	0.21	0.11	0.31	0	58.9	30.3	100	1	108	0.93	40	116	79	0	0	0	5.5	5.6	1.9	3.1	2.9	1.4	16.4	9518.9	48.44	60	20	26	17	89	429	1	Y	N	N	0	0
T2DM	5082	12.93	0.29	6.52	0.09	24.22	78.62	2.73	81.35	1.96	0.15	0.01	0.11	0.06	0.16	1	50.4	22.25	74	0	90	0.82	19	108	68.5	0	0	0	5.5	4.6	1.8	2.4	2.6	0.9	3.39	10625		46	23	31	14	97	351	0.3	N	N	N	0	0
T2DM	6128	23.13	0.79	9.15	0.17	30.8	96.59	4.91	101.5	2.64	0.18	0.04	0.52	0.21	0.73	1	49.8	30.2	107	1	102	1.05	26.7	159.5	105.5	0	0	1	5.5	7.5	1.7	4.5	4.4	2.8	6.71	9519.9	4.11	79	36	38	246	74	445	1.3	Y	N	N	0	0
T2DM	6519	16.47	0.52	8.97	0.12	28.59	93.61	4	97.62	2.97	0.2	0.02	0.15	0.08	0.24	1	57.7	31.42	107	1	120	0.89	28.6	146	90.5	0	0	0	5.5	5.3	1.4	3.3	3.8	1.4	13.2	6252.8	29.88	61	29	30	19	104	324	3.6	N	N	N	0	0
T2DM	277	32.83	0.85	17.97	0.17	63.18	139	4.94	143.93	4.56	0.31	0.05	0.13	0.07	0.2	0	72.1	28.38	93	1	109	0.85	44	190.5	88.5	0	0	0	5.5	7.2	1.7	4.9	4.2	1.4	6	4937	20.25	86	24	31	29	86.5	337	8.3	Y	N	N	0	1
T2DM	381	15.9	0.61	8.67	0.15	38.77	117.62	5.15	122.77	3.19	0.28	0.03	0.15	0.08	0.23	1	72.2	25.38	87	0	94	0.93	23	126.5	74	0	0	0	5.5	6.6	1.7	4.5	3.9	0.8	4	9879	26.47	54	18	28	15	88.8	295	2.1	N	N	N	0	1
T2DM	2798	17.88	0.78	9.06	0.13	34.33	97.52	5.11	102.63	3.19	0.21	0.03	0.13	0.08	0.21	1	48.4	33.46	111	1	114	0.97	33	145	92	0	0	0	5.5	5.6	1.4	3.5	4	1.5	6.08	11495	17.19	80	41	34	78	96.5	432	4.6	N	N	N	0	1
T2DM	3357	13.55	0.32	8.94	0.13	32.4	93.36	3.1	96.46	2.23	0.18	0.02	0.05	0.04	0.09	1	50.5	25.4	96	0	103	0.93	23.7	138	90.5	0	0	0	5.5	6.2	1.6	4.1	3.9	1.1	8.33	5740.4	10.71	56	29	24	44	96.5	406	0.9	N	N	N	0	1
T2DM	3443	30.16	0.64	13.2	0.27	51.36	151.84	5.67	157.51	3.71	0.32	0.03	0.16	0.1	0.26	0	73.4	30.57	98	1	113	0.87	49	132.5	84.5	0	0	0	5.5	8.6	2.6	5.4	3.3	1.4	17.22	18008	29.88	72	16	29	25	94.6	512	7	Y	N	N	0	1
T2DM	4257	16.76	0.15	7.13	0.08	24.91	63.11	1.32	64.43	1.47	0.08	0.01	0.09	0.03	0.12	1	64.1	35.4	117	1	114	1.03	38	126.5	81.5	0	0	0	5.5	4.5	1.1	2.8	4.1	1.4	22.85	2519.6	31.15	87	243	115	191	72	354	4.4	N	N	N	0	1
T2DM	4449	20.19	0.33	8.12	0.18	28.21	99.61	2.79	102.4	1.87	0.16	0.01	0.31	0.13	0.44	1	41.8	30.75	98	0	104	0.94	26.2	112	75.5	0	0	0	5.5	7.5	1.1	4.5	6.8	4.3	12.18	7782.4	11.02	52	27	36	36	79	451	1.9	N	N	N	0	1
T2DM	5828	9.11	0.26	3.98	0.1	24	86.61	2.7	89.31	1.64	0.2	0.02	0.05	0.05	0.1	1	49.3	27.62	98	0	102	0.96	25.1	120.5	80	0	0	0	5.5	4.6	1.1	2.6	4.2	1.9	3.38	2968.6	2.71	58	40	27	54	87	349	0.7	N	N	N	0	1
T2DM	5878	16.24	0.67	9.48	0.18	29.9	113.01	4.36	117.38	2.69	0.18	0.02	0.09	0.06	0.15	0	42.5	24.66	85	0	101	0.84	28	123	76	0	0	0	5.5	4.6	1.1	2.9	4.2	1.3	9.99	8543.5	5.26	47	20	21	17	73	215	0.3	Y	N	N	0	1
T2DM	249	21.64	0.41	12.89	0.17	37.24	120.33	3.01	123.33	3.73	0.25	0.02	0.08	0.05	0.13	1	55.2	26.41	97	0	107	0.91	25	147.5	96.5	0	0	0	5.6	7.1	1.5	5.2	4.7	0.8	5	6977	9.09	124	34	21	119	58.4	312	8.1	Y	N	N	0	0
T2DM	335	17.42	0.36	10.09	0.14	27.6	93	2.19	95.2	4.06	0.18	0.02	0.11	0.06	0.17	0	71.4	21.87	67	0	92	0.73	35	169.5	82	0	0	0	5.6	4.9	1.4	3	3.5	1.2	6	20725	4.98	64	13	24	12	75.8	210	0.7	N	N	N	0	0
T2DM	929	20.33	0.84	9.44	0.13	33.7	108.07	4.78	112.85	3.99	0.21	0.04	0.14	0.09	0.23	0	66	24.54	87	0	98	0.89	42	124	80	0	0	0	5.6	7.7	1.3	5.4	5.9	2.3	9	7947	29.02	55	25	29	16	83.2	399	6.4	N	N	N	0	0
T2DM	1088	23.97	0.65	11.01	0.16	33.73	93.92	3.63	97.55	4.64	0.24	0.03	0.13	0.06	0.19	1	70.3	28.48	98	0	106	0.92	29	144	80	0	0	0	5.6	4.6	1.2	3.1	3.8	0.6	11	2211	7.34	66	26	31	25	109.4	404	1.6	Y	N	N	0	0
T2DM	1627	23.31	0.7	10.61	0.24	24.91	83.41	3.97	87.37	2.82	0.21	0.03	0.29	0.18	0.47	1	54.2	31.11	109	1	112	0.97	29	112.5	76.5	0	0	0	5.6	6.6	1.1	4.1	6	3	20	1525	19.52	46	33	42	29	74.6	469	1.7	N	N	N	0	0
T2DM	1644	17.04	0.86	9.35	0.25	29.29	106.27	7.11	113.38	2.14	0.22	0.04	0.22	0.15	0.37	0	48.7	30.08	92	1	108	0.85	28	153	93.5	0	0	1	5.6	7	1.2	5	5.8	1.7	13	2227	27.8	67	25	28	39	70.5	348	4	N	N	N	0	0
T2DM	1659	10	0.25	5.59	0.16	20.38	64.37	1.86	66.24	0.86	0.1	0.01	0.03	0.03	0.06	1	49.1	24.07	94	0	99	0.95	23	133	78	0	0	0	5.6	4.2	1.1	2.7	3.8	0.9	7	4454	6.85	72	40	42	19	75.5	341	3	Y	N	N	0	0
T2DM	2322	14.11	0.29	8.19	0.22	26.34	81.31	2.46	83.77	2.4	0.2	0.02	0.08	0.06	0.15	1	61.8	23.61	85	0	96	0.89	20	121	85	0	0	0	5.6	4.9	1.6	2.8	3.1	1	3.52	13082	6.12	63	18	25	12	112.1	419	0.8	N	N	N	0	0
T2DM	2376	19.91	0.46	9.22	0.12	30.5	92.34	3.28	95.61	1.4	0.2	0.01	0.39	0.23	0.62	1	44.9	35.12	117	1	117	1	30	160.5	103	0	0	1	5.6	6.9	1.2	4.5	5.8	2.7	11.19	10678	43.87	84	32	31	80	93.2	435	6.7	N	N	N	0	0
T2DM	2888	20.36	0.7	9.5	0.14	29.63	97.07	4.55	101.62	3.1	0.25	0.04	0.34	0.17	0.51	1	51.3	30.22	116	1	111	1.05	30	117	79	0	0	0	5.6	6.8	1.3	4.7	5.2	1.8	24.13	4048	36	78	39	51	18	81.6	433	2.1	N	N	N	0	0
T2DM	3171	25.7	0.74	11.31	0.12	34.16	92.2	4.89	97.09	2.9	0.3	0.04	0.19	0.11	0.31	1	53.8	35.51	113	1	118	0.96	28	119.5	87.5	0	0	1	5.6	6.8	1	4.1	6.8	3.7	24.12	7799.2	16.46	75	44	48	28	87.3	463	0.11	N	N	N	0	0
T2DM	3404	19.86	0.45	8.77	0.17	30.36	80.05	2.23	82.28	2.62	0.17	0.02	0.15	0.07	0.23	1	40.3	23.17	90	0	105	0.86	21	144	100	0	0	0	5.6	5.1	1.6	2.6	3.2	1.9	8.92	9774.6	11.71	72	37	30	33	75	387	0.3	N	N	N	0	0
T2DM	3532	25.85	0.97	10.94	0.14	47.54	119.17	5.21	124.38	3.51	0.26	0.04	0.15	0.06	0.21	0	57	33.39	105	1	120	0.88	47.3	123.5	78.5	0	0	0	5.6	7.8	1.5	5.7	5.2	1.3	8.07	9920.2	32.82	58	38	31	43	68.9	287	4.1	N	N	N	0	0
T2DM	3645	17.47	0.43	8.39	0.1	29.86	80.3	2.5	82.8	2.73	0.25	0.02	0.1	0.06	0.15	1	51.1	32.17	109	1	115	0.95	26.9	138.5	88	0	0	1	5.6	5.1	1.3	3	3.9	1.7	9.31	5701.4	13.11	81	71	46	24	84.5	442	8.7	Y	N	N	0	0
T2DM	3716	19.08	0.49	7.16	0.12	32.7	88.26	3.57	91.83	2.35	0.23	0.02	0.21	0.08	0.28	1	57.6	41.69	126	1	124	1.02	36.3	125.5	69	0	0	0	5.6	6.6	1.2	4.5	5.5	2.1	5.21	9895.6	29.5	67	67	42	40	99.7	487	11.2	N	N	N	0	0
T2DM	3763	16.99	0.66	7.91	0.09	26.07	73.84	3.76	77.59	3.23	0.23	0.03	0.07	0.05	0.12	1	61.9	34.66	114	1	116	0.98	30	129.5	80	0	0	0	5.6	4.9	1.5	2.9	3.3	1	13.33	12000	20.35	52	22	36	20	94.4	588	4.7	N	N	N	0	0
T2DM	4268	18.79	0.46	8.71	0.11	32.41	92.68	3.83	96.51	2.58	0.19	0.02	0.11	0.06	0.16	0	73.4	33.8	106	1	113	0.94	44	138.5	72	0	0	0	5.6	5.3	2	2.9	2.7	0.8	6.97	9878.8	28.09	45	15	19	18	73	385	1.5	N	N	N	0	0
T2DM	5614	20.8	0.6	8.76	0.1	24.12	91.26	3.86	95.12	2.73	0.27	0.02	0.31	0.16	0.47	1	59.7	27.63	106	1	103	1.03	32	153	110.5	0	0	1	5.6	5.7	1.4	3.4	4.1	1.9	12.48	10019	13.33	42	32	31	45	128	586	1.1	N	N	N	0	0
T2DM	5931	20.85	0.68	11	0.14	33.18	95.7	3.17	98.87	2.88	0.16	0.01	0.1	0.06	0.17	0	51.5	20.61	75	0	93	0.81	31	114.5	83	0	0	0	5.6	5.9	1.6	3.5	3.7	1.7	6.46	12406	4.22	87	12	22	10	66	251	1.8	N	N	N	0	0
T2DM	6344	15.63	0.37	8.23	0.11	30.24	88.82	2.12	90.94	2.1	0.13	0.01	0.11	0.06	0.17	1	43	33.1	99	0	102	0.97	33.1	141	89.5	0	0	0	5.6	5.6	1.5	3.6	3.7	1.2	11.66	3582.9	6.88	44	69	37	34	94	439	1.3	Y	N	N	0	0
T2DM	6530	14.47	0.33	6.19	0.08	21.1	68.94	2.07	71.01	1.52	0.14	0.01	0.09	0.07	0.16	1	42.5	32.25	115	1	110	1.05	26	127.5	88	0	0	1	5.6	4.6	0.8	3	5.8	1.8	5.98	5095.9	12.1	65	56	35	34	82	394	1.2	N	N	N	0	0
T2DM	3527	23.78	0.71	11.47	0.13	32.31	84.71	2.99	87.69	3.41	0.17	0.03	0.06	0.04	0.1	0	68.6	27.44	87	0	107	0.81	41	154.5	84.5	0	0	0	5.6	5.8	1.8	3.6	3.2	0.9	3.92	22888	27.97	54	18	25	11	66.9	263	1.8	N	N	N	0	1
T2DM	3695	22.64	0.57	8.85	0.09	30.31	85.51	2.69	88.2	2.68	0.19	0.02	0.17	0.09	0.26	1	46.6	28.47	96	0	102	0.94	27.2	122	77.5	0	0	0	5.6	5.8	1.2	4	4.8	1.4	3.23	10703	4.3	62	50	32	36	74.8	438	1.4	N	N	N	0	1
T2DM	5137	15.15	0.66	7.3	0.1	26.6	92.27	4.36	96.63	2.81	0.17	0.02	0.22	0.12	0.33	1	66.7	27.24	93	0	96	0.97	31.8	147	80	0	0	0	5.6	6	1.3	3.7	4.6	2.2	11.57	3301.1	4.33	57	26	32	24	102	360	6.2	N	N	N	0	1
T2DM	1009	13.13	0.39	5.05	0.07	22.98	67.83	2.96	70.79	1.79	0.13	0.02	0.17	0.11	0.28	0	61.7	34.29	100	1	125	0.8	34	166.5	89.5	0	1	1	5.7	4.8	1.3	2.5	3.7	2.2	22	5833	46.49	87	23	29	35	58.9	364	4.6	Y	N	N	0	0
T2DM	1554	26.7	0.65	11.95	0.23	38.14	94.14	3.26	97.4	2.62	0.23	0.02	0.14	0.03	0.17	0	74.5	24.45	91	1	95	0.96	40	161.5	70.5	0	1	0	5.7	6.6	2.1	4	3.1	1.2	8	14778	9.79	87	15	19	15	59.2	277	0.5	N	N	N	0	0
T2DM	2151	12.65	0.37	7.44	0.13	22.18	76.71	2.81	79.52	1.65	0.17	0.04	0.09	0.04	0.14	1	37.9	23.1	83	0	96	0.86	13	123.5	67	0	1	0	5.7	5.6	1.6	3.8	3.5	0.5		3083.8	4.53	63	18	23	13	109.3	353	0.4	N	N	N	0	0
T2DM	2430	19.66	0.41	8.99	0.12	37.12	93.96	2.72	96.67	1.51	0.21	0.02	0.17	0.11	0.28	0	71.9	29.89	92	1	110	0.84	42	140	73	0	1	0	5.7	7.4	1.7	4.8	4.4	1.9	12.37	10910		62	27	31	29	79.9	410	2.6	Y	N	N	0	0
T2DM	3155	16.71	0.48	6.94	0.12	20.71	70.92	2.76	73.68	2.57	0.17	0.02	0.12	0.08	0.2	1	60.9	29.49	104	1	100	1.04	27	142.5	95	0	1	1	5.7	5.4	0.9		6	4.6	30.8	1541.9	9.9	57	43	35	61	85.5	350	2.7	Y	N	N	0	0
T2DM	3545	14.48	0.31	7.29	0.14	25	83.27	2.34	85.62	2.21	0.19	0.02	0.22	0.07	0.29	1	74	29.9	105	1	105	1	33.3	122.5	68	0	1	0	5.7	5.8	1.2	3.7	4.8	2.1	8.84	10547	10.14	64	23	20	27	74.9	390	1.3	N	N	N	0	0
T2DM	3671	16.58	0.55	6.89	0.12	34.94	94.13	4.75	98.88	1.7	0.24	0.04	0.43	0.17	0.6	0	73.3	32.96	113	1	126	0.9	45.8	122	78.5	0	1	0	5.7	7.4	1.4	4.7	5.3	2.8	16.62	6696	37.96	88	22	28	23	94.5	333	3.7	Y	N	N	0	0
T2DM	4009	17.09	0.39	8.41	0.17	35.49	122.11	3.75	125.86	1.48	0.19	0.02	0.26	0.14	0.4	0	57.9	24.14	94	1	105	0.9	31.6	125	76.5	0	1	0	5.7	8.4	1.7	5.8	4.9	1.9	5.83	9258	21.13	83	26	27	27	73.5	359	1.8	N	N	N	0	0
T2DM	4273	14.38	0.36	7.03	0.11	32.53	80.23	2.5	82.73	2.04	0.16	0.02	0.09	0.04	0.13	1	52.3	28.81	105	1	110	0.95	27	136	82.5	0	1	0	5.7	4.8	2	2.3	2.4	1.2	90.73	17345	5.3	76	24	40	16	81	320	0.4	N	N	N	0	0
T2DM	4280	18.86	0.32	8.26	0.13	28.01	78.82	2.36	81.18	2.03	0.15	0.01	0.13	0.07	0.2	1	46.3	24.47	82	0	100	0.82	16.1	119.5	78.5	0	1	0	5.7	4.4	1.4	2.6	3.1	0.8	3.52	7948.4	7.41	50	36	31	25	98	387	0.4	N	N	N	0	0
T2DM	5110	15.18	0.47	7.22	0.1	22.67	88.94	3.34	92.28	2.58	0.21	0.01	0.11	0.07	0.18	1	59.9	21.05	78	0	95	0.82	22.9	129.5	82	0	1	0	5.7	5.4	2.1	3	2.6	0.7	4.79	5187.6		74	18	30	12	95	356	0.6	N	N	N	0	0
T2DM	5383	16.13	0.53	7.34	0.15	31.16	80.6	3.29	83.9	1.71	0.21	0.03	0.13	0.08	0.21	0	44.7	26.6	86	0	103	0.83	35.1	130.5	83.5	0	1	0	5.7	5.7	1.1	4.2	5.2	0.9	6.32	5328.7	15.3	66	20	29	20	77	287	1.9	N	N	N	0	0
T2DM	5809	13.69	0.26	7.05	0.1	33.31	98.69	2.42	101.11	1.52	0.15	0.01	0.14	0.05	0.19	1	63.2	29.51	113	1	109	1.04	25.1	152	94.5	0	1	0	5.7	4.4	1.8	2.1	2.4	1	6.62	3230.1	5.01	67	23	26	10	95	324	4.1	N	N	N	0	0
T2DM	6125	25.86	0.43	11.35	0.15	42.12	90.97	2.33	93.3	2.63	0.19	0.03	0.14	0.07	0.21	0	74.5	29	95	1	106	0.9	51	153.5	74.5	0	1	0	5.7	5.3	2.2	2.6	2.4	1.1	8.67	12374	35.69	68	24	23	30	81	264	1.8	N	N	N	0	0
T2DM	404	24.43	0.57	12.6	0.18	46.07	106.86	3.37	110.23	2.88	0.22	0.02	0.09	0.07	0.16	0	67.1	32.72	104	1	114	0.91	51	122	59.5	0	1	0	5.7	8.4	1.8	5.7	4.7	2.1	9	13109		86	23	27	17	75.7	416	3.1	N	N	N	0	1
T2DM	671	16.78	0.54	7.77	0.11	24.73	87.21	3.05	90.25	2.54	0.18	0.02	0.17	0.1	0.28	1	40.1	29.03	116	1	118	0.98	26	151.5	92.5	0	1	0	5.7	5.3	1.5	3.3	3.5	1	10	5268	15.79	67	43	33	35	107.5	388	3.3	Y	N	N	0	1
T2DM	1322	22.4	0.34	11.01	0.21	35.36	98.42	2.78	101.2	1.7	0.17	0.01	0.21	0.07	0.29	1	49.5	27.93	102	0	107	0.95	20	130.5	83	0	1	0	5.7	6.4	1.6	4.3	4	1	7	2883	2.56	40	30	29	21	93.4	358	0.6	N	N	N	0	1
T2DM	2717	17.15	0.5	8.61	0.11	28.53	86.68	3.02	89.7	3.09	0.22	0.02	0.06	0.04	0.11	1	61.6	23.74	98	0	105	0.93	23	155.5	99.5	0	1	0	5.7	5.5	1.7	3.5	3.2	0.7	9.2	3630.4	8.11	52	32	29	32	89.5	460	1.1	N	N	N	0	1
T2DM	5058	18.44	0.35	8.12	0.13	38.52	100.81	3.56	104.38	1.09	0.12	0.01	0.08	0.07	0.15	0	46.9	25.46	73	0	95	0.77	37	162.5	89	0	1	0	5.7	6.1	1.9	3.5	3.2	1.5	7.51	18980	8.98	57	15	20	17	74	240	5.8	N	N	N	0	1
T2DM	5221	18.31	0.57	8.19	0.16	32.46	97.03	4.54	101.57	2.33	0.24	0.03	0.14	0.1	0.24	1	59.9	28.17	98	0	113	0.87	32.9	140	88	0	1	0	5.7	5.9	2.1	3.2	2.8	1.4	5.31	39369	16.28	67	47	40	46	84	182	0.9	N	N	N	0	1
T2DM	5796	27.89	0.79	13.96	0.15	38.61	126.73	3.91	130.64	4.77	0.25	0.02	0.15	0.07	0.22	1	56.4	24.49	85	0	93	0.91	15.6	125.5	85	0	1	0	5.7	5.5	2.8	2.4	2	0.7		15947		57	24	24	37	95	336	0.5	N	N	N	0	1
T2DM	168	19.31	0.72	8.79	0.14	28.16	83.14	3.91	87.05	2.57	0.16	0.03	0.35	0.12	0.47	1	50.4	27.25	98	0	102	0.96	21	150.5	100.5	0	1	0	5.8	6.7	1.6	4.1	4.2	2.3	6	5141	6.43	67	33	34	91	78.9	420	2.9	Y	N	N	0	0
T2DM	725	12.61	0.32	7.63	0.17	26.81	78.2	2.01	80.21	1.21	0.13	0.01	0.18	0.11	0.29	1	49.8	32.31	96	0	105	0.91	28	146.5	87.5	0	1	1	5.8	6.1	1	3.9	6.1	2.7	9	3049	6.75	95	27	29	25	82.1	384	1.8	N	N	N	0	0
T2DM	1400	17.6	0.38	9.67	0.28	37.92	109.07	3.03	112.1	2.07	0.18	0.02	0.25	0.08	0.33	1	72.9	24.19	93	0	105	0.89	20	125	78.5	0	1	0	5.8	6.7	2.3	3.9	2.9	1	8	15829	2.19	74	26	37	35	77.1	323	0.7	N	N	N	0	0
T2DM	1824	11.36	0.3	5.57	0.15	22.49	59.1	2.01	61.12	1.12	0.1	0.01	0.12	0.05	0.17	0	46.4	26.68	85	0	105	0.81	41	109	70.5	0	1	0	5.8	4.6	1.7	2.3	2.7	1.4	7	12144	26.34	45	20	18	14	74.9	328	5.4	N	N	N	0	0
T2DM	2137	11.85	0.36	6.66	0.19	26.88	91.06	3.7	94.76	1.41	0.21	0.02	0.15	0.09	0.24	1	57.8	31	93	0	109	0.85	25	128.5	84	0	1	0	5.8	5.5	1.3	3.7	4.2	1.1	8	5808	15.44	74	30	32	19	101.2	340	2.9	N	N	N	0	0
T2DM	2773	16.06	0.63	8.5	0.11	22.19	74.65	3.4	78.06	3.89	0.22	0.03	0.19	0.08	0.27	1	59	29.32	109	1	112	0.97	25	162.5	95	0	1	1	5.8	5.7	1	3.4	5.7	2.9	15.31	3917.5	9.62	72	53	48	63	105.4	398	1.7	N	N	N	0	0
T2DM	3209	13.01	0.72	6.58	0.1	30.56	81.75	3.76	85.52	1.98	0.2	0.03	0.12	0.09	0.21	0	49.1	26.43	91	1	99	0.92	30.9	149.5	99.5	0	1	1	5.8	5.2	1.3	3	4	2.1	11.37	8019.4	17.06	52	34	40	18	85.9	333	3	N	N	N	0	0
T2DM	3869	11.93	0.33	6.02	0.11	22.3	67.14	1.73	68.86	1.94	0.12	0.01	0.15	0.07	0.22	1	49.3	26.76	94	0	104	0.9	22	140.5	93.5	0	1	0	5.8	4.6	1.5	2.6	3.1	1.1	7.35	5549.3	2.59	51	22	23	16	115	577	0.8	N	N	N	0	0
T2DM	4230	21.46	0.4	9.82	0.18	33.48	96.15	3.47	99.62	2.39	0.18	0.02	0.07	0.05	0.13	0	43.4	28.68	82	0	110	0.75	35	104	68.5	0	1	0	5.8	6	1.7	4	3.5	0.7	4.67	16885	18.89	49	9	14	6	76	250	1.1	N	N	N	0	0
T2DM	4943	8.98	0.27	3.99	0.12	23.63	81.2	3.16	84.37	1.19	0.22	0.02	0.15	0.06	0.21	1	58.4	31.77	99	0	105	0.94	28	134	91	0	1	1	5.8	4.4	1	2.6	4.4	1.7	8.33	8975.1	7.81	52	77	53	41	79	470	7.3	N	N	N	0	0
T2DM	5170	16.48	0.3	7.01	0.14	33.74	91.85	2.97	94.82	1.23	0.22	0.02	0.09	0.06	0.15	0	66.9	29.01	101	1	106	0.95	42	152.5	80	0	1	0	5.8	5.3	1.6	2.8	3.3	1.9	5.59	17539	17.51	56	20	44	33	80	358	2.7	N	N	N	0	0
T2DM	5177	20.47	0.44	9.03	0.09	32.2	77.87	2.28	80.15	2.14	0.17	0.02	0.07	0.05	0.13	1	64	25.53	90	0	99	0.91	26	142.5	89	0	1	0	5.8	5.4	1.6	3	3.4	1.7	14.04	5915.5	4.95	54	39	38	36	99	330	1.1	N	N	N	0	0
T2DM	5424	13.07	0.35	7.26	0.11	32.19	94.18	2.55	96.73	1.98	0.18	0.01	0.05	0.04	0.1	0	63.5	21.34	82	0	94	0.87	29.4	96.5	66	0	1	0	5.8	4.9	1.8	2.7	2.7	0.8	4.3	16934	3.91	63	20	29	11	87	252	1.4	N	N	N	0	0
T2DM	296	21.49	0.82	8.81	0.11	31.12	98.14	4.15	102.29	4.76	0.34	0.04	0.12	0.06	0.18	1	56.1	33.13	111	1	110	1.01	32	137	85.5	0	1	0	5.8	4.6	1.3	3	3.5	0.7	14	5641	14.08	86	41	34	24	75.4	265	7.8	N	N	N	0	1
T2DM	319	15.46	0.57	7.21	0.09	25.41	85.53	4.82	90.35	2.33	0.2	0.02	0.34	0.18	0.52	1	50.3	36.58	123	1	124	0.99	31	133	83	0	1	1	5.8	5.5	1	3.4	5.5	2.4	33	2010	21.61	55	40	41	36	93.7	535	3.4	Y	N	N	0	1
T2DM	720	23.58	0.6	9.84	0.17	41.96	114.41	3.4	117.8	4.08	0.28	0.03	0.37	0.15	0.53	1	46.2	30.13	105	1	107	0.98	18	141.5	88.5	0	1	1	5.8	6.9	1	4.1	6.9	4	10	3205	4.34	44	47	27	38	87.4	387	0.9	N	N	N	0	1
T2DM	1426	10.41	0.33	6.27	0.22	22.67	80.64	2.85	83.49	2.11	0.21	0.02	0.08	0.03	0.11	1	51.9	23.81	88	0	97	0.91	18	136	88	0	1	0	5.8	5.1	1.6	3.2	3.2	0.7	4	9476	1.73	51	33	28	32	75	298	0.5	N	N	N	0	1
T2DM	1498	14.27	0.48	6.44	0.16	21.92	70.64	2.58	73.21	1.87	0.19	0.02	0.18	0.07	0.25	1	64.5	24.02	90	0	97	0.93	29	126	83.5	0	1	0	5.8	5.9	1.6	3.8	3.7	1.2	6	4608	8.1	57	29	37	61	81.9	349	1.9	N	N	N	0	1
T2DM	2738	23.67	0.54	13.24	0.11	39.58	123.04	4.22	127.26	3.65	0.19	0.02	0.08	0.07	0.15	0	47.7	28.07	85	0	110	0.77	39	117	76.5	0	1	0	5.8	6.6	1.6	4.4	4.1	1.4	16.86	3627.3	28.67	52	20	25	21	75.1	262	15.1	N	N	N	0	1
T2DM	4203	20.23	0.64	7.51	0.19	34.44	119.67	5.18	124.85	1.9	0.26	0.03	0.33	0.14	0.46	1	60.2	26.43	93	0	102	0.91	23	154.5	84.5	0	1	0	5.8	8.2	1.5	5.8	5.5	2.1	12.91	13840	6.64	63	23	39	46	89	252	8.2	N	N	N	0	1
T2DM	4968	16.44	0.31	7.41	0.2	29.48	84.15	2.43	86.58	1.27	0.15	0.01	0.18	0.1	0.28	1	51.6	24.76	90	0	103	0.87	18.6	123.5	79	0	1	0	5.8	6.6	1.4	3.9	4.7	2.9	8.29	7320	4.76	61	26	45	28	87	354	0.2	N	N	N	0	1
T2DM	5787	18.67	0.43	8.93	0.11	32.69	109.38	3.62	113.01	2.21	0.27	0.02	0.06	0.04	0.09	0	64.8	19.61	68	0	94	0.72	43.2	134	81.5	0	1	0	5.8	6	2.6	3.1	2.3	0.6	5.66	22152		42	31	34	15	76	270	0.4	N	N	N	0	1
T2DM	6315	27.33	0.84	11.1	0.13	31.98	93.95	5.11	99.06	2.3	0.17	0.03	0.26	0.13	0.39	0	50.5	33.62	103	1	104	0.99	43.9	121.5	83	0	1	0	5.8	7.1	1.7	4.4	4.2	2.3	16.94	5305.9	43.41	47	29	33	24	74	349	1.7	Y	N	N	0	1
T2DM	6638	17.69	0.66	8.61	0.1	23.9	91.44	4.05	95.48	3.56	0.22	0.03	0.15	0.1	0.25	1	59.6	29.14	106	1	103	1.03	30.5	134	91.5	0	1	0	5.8	5.4	1.6	3.3	3.4	1.2	4.53	8532.7	8.75	66	17	25	23	94	334	1	Y	N	N	0	1
T2DM	1019	24.73	0.35	10.28	0.14	37.74	90.79	2.49	93.28	3.23	0.17	0.01	0.2	0.09	0.29	0	69.4	25.06	77	0	105	0.73	35	110.5	72.5	0	1	0	5.9	6.1	2.3	3.3	2.7	1.2	5	14955	16.61	64	17	25	24	66.6	310	2.1	N	N	N	0	0
T2DM	1356	7.02	0.3	3.71	0.16	17.42	75.12	2.57	77.69	1.06	0.16	0.02	0.09	0.05	0.15	1	39.3	31.45	99	0	105	0.94	24	132	86.5	0	1	0	5.9	5.1	1.1	3.3	4.6	1.6	23	1691	11.8	58	41	23	29	82.2	343	1.6	N	N	N	0	0
T2DM	1580	10.79	0.23	6.09	0.23	27.4	72.34	1.97	74.31	1.34	0.16	0.01	0.1	0.05	0.16	0	58	26	78	0	103	0.76	38	118	69.5	0	1	0	5.9	5	1.6	2.8	3.1	1.3	5	8402	26.18	53	11	18	11	75.5	273	0.3	N	N	N	0	0
T2DM	1652	10.4	0.58	5.22	0.2	20.58	80.94	4.48	85.42	1.56	0.15	0.03	0.14	0.09	0.23	1	57.2	28.29	99	0	97	1.02	24	131	85	0	1	0	5.9	4.9	1.7	2.8	2.9	0.9	6	4146	4.71	84	25	24	44	74.1	286	1.6	N	N	N	0	0
T2DM	2252	21.5	0.68	12.02	0.18	45.5	142.09	4.6	146.69	3.46	0.3	0.03	0.05	0.04	0.1	1	60.1	30.28	97	0	102	0.95	29	153	104.5	0	1	0	5.9	6.5	1.3	4.7	5	1.2	5	12442	11.91	41	31	52	22	109.3	277	0.4	N	N	N	0	0
T2DM	3723	13.19	0.35	4.86	0.11	20.8	94.36	4.6	98.97	0.54	0.16	0.02	0.46	0.21	0.67	1	59	25.85	100	0	104	0.96	19.4	166.5	107	0	1	0	5.9	5.3	1.5	3.3	3.5	1.2	7.15	14345	5.21	85	51	44	112	70.1	361	8.8	N	N	N	0	0
T2DM	3861	12.88	0.13	5.89	0.06	22.64	66.79	1.78	68.57	1.48	0.13	0.01	0.19	0.08	0.27	1	51.4	28.99	110	1	114	0.96	28	133	95.5	0	1	0	5.9	4.2	1.2	2.3	3.5	1.5	17.11	3236.8	13.38	71	40	32	36	64.1	362	2.9	N	N	N	0	0
T2DM	5918	12.67	0.15	8.2	0.17	28.96	92.49	1.9	94.39	1.98	0.18	0.04	0.1	0.06	0.17	1	72	29.84	98	0	104	0.94	30.6	137	69	0	1	0	5.9	7.3	2.7	4	2.7	1.3	5.61	7764	3.31	54	30	29	22	93	268	1.7	N	N	N	0	0
T2DM	6520	22.81	0.63	12.23	0.11	32.06	91.88	2.63	94.51	3.65	0.16	0.02	0.12	0.07	0.19	1	44.5	31.41	106	1	121	0.88	37.5	123.5	78.5	0	1	0	5.9	5.6	1.5	3.8	3.7	0.7	6.1	6650.7	15.47	50	25	32	23	97	353	2.1	Y	N	N	0	0
T2DM	2005	19.46	0.83	8.84	0.22	26.14	99.38	4.81	104.19	2.85	0.25	0.04	0.14	0.08	0.23	1	56.5	26.92	95	0	107	0.89	25	124.5	77.5	0	1	0	5.9	7.2	1.3	5.3	5.5	1.3	8	9914	6.42	69	71	47	35	80	365	1.8	N	N	N	0	1
T2DM	2289	8.93	0.27	5.62	0.17	29.29	73.34	2.91	76.25	1.31	0.17	0.02	0.1	0.05	0.15	0	62.8	29.28	94	1	107	0.88	43	187	96.5	0	1	0	5.9	5.4	1.6	3.1	3.4	1.6	8.41	2639.4	19.63	78	19	26	14	65.2	304	1.3	N	N	N	0	1
T2DM	2568	24.79	0.89	12.19	0.23	41.53	122.45	5.06	127.51	4.47	0.32	0.1	0.11	0.1	0.21	0	68	28.18	91	1	106	0.86	40	182.5	85.5	0	1	0	5.9	6.2	1.7	3.9	3.6	1.4	14.46	12992	47.49	86	31	32	26	69.5	357	2.8	N	N	N	0	1
T2DM	2720	11.99	0.45	6.33	0.13	31.17	83.86	3.5	87.36	1.59	0.15	0.01	0.12	0.08	0.19	0	49.8	22.96	71	0	89	0.8	24	136	84.5	0	1	0	5.9	5.4	1.8	3.1	3	1	6.09	17364	18.46	40	14	20	11	88	277	0.6	N	N	N	0	1
T2DM	2941	14.23	0.24	8.69	0.07	29.45	91.52	2.19	93.72	1.89	0.18	0.02	0.06	0.05	0.12	1	57.9	25.66	91	0	97	0.94	24	164	92	0	1	0	5.9	5.7	1	4	5.7	1.5	6.04	3577.5	5.55	53	41	39	134	110.2	531	3.7	N	N	N	0	1
T2DM	3276	11.75	0.21	6.28	0.08	25.66	70.29	1.7	71.99	1.34	0.13	0.01	0.15	0.07	0.22	0	61.7	27.66	91	1	109	0.83	38	129	83	0	1	0	5.9	4.3	1.8	1.9	2.4	1.3	5.84	9623.9	19.97	91	27	27	31	76.5	414	1.5	N	N	N	0	1
T2DM	3307	14.79	0.35	10.06	0.15	24.2	108.72	2.98	111.7	3.08	0.19	0.02	0.15	0.11	0.26	1	73.5	22.77	93	0	104	0.89	22.9	157	102	0	1	0	5.9	6.2	1.2	4.3	5.2	1.5		17510	5.62	84	37	23	22	108	315	1.6	N	N	N	0	1
T2DM	3364	23.84	0.61	10.01	0.11	32.91	92.86	4.03	96.89	3.34	0.27	0.04	0.2	0.11	0.31	1	55.7	39.79	128	1	121	1.06	37.8	134.5	94.5	0	1	1	5.9	7	1.4	4.7	5	2.1	15.9	3130.9	23.87	89	27	27	42	81.1	507	6.8	N	N	N	0	1
T2DM	3481	22.33	0.5	8.61	0.12	31.96	98.83	4.54	103.37	1.26	0.14	0.02	0.31	0.15	0.46	1	46.7	27.69	102	0	108	0.94	22.2	157	110.5	0	1	0	5.9	6.9	2.1	4.1	3.3	1.5	17.81	12466	16.19	46	64	48	76	91.9	575	1.2	Y	N	N	0	1
T2DM	3789	21.43	0.3	12.4	0.21	67.79	163.59	4.31	167.9	1.9	0.27	0.01	0.07	0.05	0.12	0	50.5	32.09	98	1	112	0.88	44.3	106.5	72	0	1	0	5.9	10.6	2.8	7.4	3.8	0.9	8.21	21087	31.99	43	20	24	10	59.3	234	1.2	Y	N	N	0	1
T2DM	4038	21.36	0.52	10.04	0.15	41.53	87.36	3	90.36	2.3	0.19	0.02	0.09	0.06	0.15	0	69	35.79	108	1	122	0.89	46	144.5	76	0	1	0	5.9	6.3	2.4	3.4	2.6	1.2	8.15	21422	42.06	55	26	29	18	72	319	4	N	N	N	0	1
T2DM	4480	22.85	0.55	12.51	0.13	42.91	111.06	3.3	114.36	4.02	0.29	0.03	0.08	0.05	0.13	0	62.6	32.24	110	1	115	0.96	44	158.5	96	0	1	0	5.9	5.7	2.9	2.4	2	0.8	7.86	13628	47.98	70	27	31	11	84	247	3.4	N	N	N	0	1
T2DM	4620	15.75	0.25	7.93	0.28	30.37	81.97	2.12	84.1	1.81	0.15	0.01	0.14	0.06	0.2	1	42.3	33.08	97	0	108	0.9	26	131	81	0	1	0	5.9	5.8	1.5	3.8	3.9	1.1	8.62	6760.5	12.64	57	39	24	36	115	323	1.3	N	N	N	0	1
T2DM	5345	24.13	0.81	9.9	0.14	35.82	98.13	4.74	102.87	3.09	0.28	0.04	0.12	0.1	0.23	1	41.7	36.54	115	1	116	0.99	32.3	126.5	76.5	0	1	0	5.9	6	1.3	4	4.6	1.6	8.87	6874.6	19.57	60	33	33	20	72	376	20	N	N	N	0	1
T2DM	5489	13	0.55	5.76	0.07	19.62	77.03	3.35	80.38	1.52	0.21	0.03	0.21	0.08	0.3	1	52.1	35.21	119	1	120	0.99	34	133.5	85	0	1	0	5.9	4.8	1.1	3	4.4	1.6	10.53	2048.7	4.34	51	29	26	34	86	309	2.1	N	N	N	0	1
T2DM	5490	21.87	0.61	11.13	0.1	36.18	103.96	3.51	107.47	2.7	0.22	0.02	0.12	0.1	0.21	1	50	29.27	102	0	105	0.97	31.9	133	78.5	0	1	0	5.9	6	1.7	3.8	3.5	1.2	4.38	8628.3	5.08	81	46	36	32	87	429	0.8	N	N	N	0	1
T2DM	6271	22.45	0.51	12.2	0.17	47.74	151.95	4.96	156.9	2.76	0.25	0.02	0.17	0.08	0.24	1	55.8	28.93	101	0	105	0.96	21.4	126.5	86	0	1	0	5.9	7.6	1.5	5.3	5.1	1.8	10.1	1433.2	10.44	24	17	21	150	129	523	1.4	Y	N	N	0	1
T2DM	6410	19.7	0.42	9.89	0.18	36.45	100.1	2.93	103.04	3.43	0.25	0.03	0.11	0.06	0.17	0	57.6	23.39	72	0	92	0.78	36	113	69.5	0	1	0	5.9	5.2	1.5	3.2	3.5	1.1	5.66	6848.4	29.12	65	19	24	28	73	295	1.8	Y	N	N	0	1
T2DM	6759	14.44	0.24	6.34	0.09	24.8	84.43	1.85	86.28	1.09	0.14	0.02	0.12	0.07	0.19	0	53.1	26.35	78	0	97	0.8	27.9	136.5	100	0	1	0	5.9	4.6	1.3	2.8	3.5	1	9.55	13343	18.23	81	30	32	23	77	297	0.7	N	N	N	0	1
T2DM	53	22.18	0.5	11.67	0.18	46.9	106.49	2.88	109.38	2.56	0.14	0.01	0.19	0.09	0.27	0	51.7	25.78	80	0	101	0.79	34	150	93	0	1	0	6	6.3	2	3.7	3.2	1.3	8	10263	20.13	68	14	22	13	95	258	0.8	N	N	N	0	0
T2DM	914	18.66	0.37	8.93	0.1	35.01	94.14	2.43	96.57	2.91	0.18	0.01	0.12	0.07	0.19	1	62.2	27.04	93	0	104	0.89	25	136	91.5	0	1	0	6	4.9	1.4	3.2	3.5	0.7	6	6239	7.32	78	19	22	15	78.8	227	3.1	N	N	N	0	0
T2DM	1198	16.44	0.46	7.96	0.14	27.79	85.92	3.4	89.31	3.27	0.27	0.03	0.19	0.08	0.27	1	47.6	31.23	110	1	113	0.97	25	144.5	94	0	1	0	6	5.9	1.4	4	4.2	1.1	15	4471	18.88	45	35	34	46	94.8	352	17.2	Y	N	N	0	0
T2DM	1668	13.21	0.39	7.31	0.2	27.71	89.85	2.98	92.83	2.07	0.16	0.02	0.18	0.08	0.26	1	66.7	28.33	104	1	104	1	27	138.5	84.5	0	1	0	6	6.2	1.3	4.2	4.8	1.6	8	6007	4.34	36	12	32	13	99.6	388	0.5	N	N	N	0	0
T2DM	1908	14.82	0.58	8.43	0.22	29.1	86.95	2.92	89.87	2.43	0.22	0.02	0.13	0.06	0.19	0	62.9	31.92	101	1	115	0.88	42	112	72.5	0	1	0	6	6.4	1.3	4.5	4.9	1.3	9	7763	34.13	39	25	22	18	71.6	308	1.6	Y	N	N	0	0
T2DM	2046	11.85	0.57	5.76	0.18	20.7	90.41	4.28	94.68	1.48	0.18	0.03	0.1	0.07	0.17	1	39.7	28.17	90	0	100	0.9	15	131	81	0	1	0	6	6.4	1.3	4.5	4.9	1.4	4	2207	1.72	59	27	25	39	76.8	275	0.3	N	N	N	0	0
T2DM	2164	14.41	0.56	7.43	0.13	22.11	82.71	3.74	86.45	2.73	0.33	0.04	0.12	0.06	0.17	1	68	24.55	97	0	98	0.99	24	146	92.5	0	1	0	6	4.9	1.1	3.3	4.5	1.1	8	9713	11.28	75	35	26	59	97.2	429	3.2	N	N	N	0	0
T2DM	2213	15.11	0.64	8.27	0.21	25.39	91.32	4.15	95.47	2.27	0.34	0.04	0.12	0.09	0.21	0	65.3	24.79	90	1	100	0.9	37	125	79.5	0	1	0	6	6.4	1.5	4.3	4.3	1.4	10.73	4989.7	17.72	52	20	19	21	57.4	240	2.9	N	N	N	0	0
T2DM	3598	16	0.41	6.31	0.09	27.7	88.16	2.85	91.01	2.41	0.25	0.02	0.09	0.04	0.13	1	46.2	30.3	99	0	103	0.96	26	123.5	74.5	0	1	0	6	5.4	1.6	3.5	3.4	0.7		7795.4	6.36	40	34	35	18	70.4	331	0.8	N	N	N	0	0
T2DM	3617	15.73	0.33	7.86	0.08	25.14	83.37	3.06	86.43	1.68	0.18	0.02	0.16	0.11	0.28	1	65.2	27.83	115	1	111	1.04	26	117.5	72	0	1	0	6	6	1.3	4	4.6	1.6	17.7	4099.8	9.87	72	30	28	48	98.9	387	2.5	N	N	N	0	0
T2DM	3708	17.58	0.58	7.42	0.08	22.37	65.02	2.5	67.52	3.48	0.22	0.03	0.17	0.08	0.25	1	61.6	26.14	99	0	105	0.94	23.4	144.5	85	0	1	0	6	4.9	1.3	2.3	3.8	2.8	12.22	6213.8	8.81	66	39	45	19	102	279	1.7	Y	N	N	0	0
T2DM	4740	12.78	0.37	7.2	0.09	25.65	94.95	3.33	98.29	2.23	0.17	0.01	0.08	0.08	0.16	1	52.9	23.04	82	0	100	0.82	11.8	128	88	0	1	0	6	5.5	1.1	3.5	5	1.9	5.98	14147	3.56	56	14	22	14	101	313	0.6	Y	N	N	0	0
T2DM	1179	20.17	0.66	10.12	0.17	27.61	81.62	3.57	85.19	2.88	0.16	0.03	0.14	0.08	0.22	0	69.3	28.1	83	0	104	0.8	43	145	77	0	1	0	6	5.3	1.1	3.7	4.8	1.1	11	7745	27.67	78	13	24	19	81.2	311	3.7	N	N	N	0	1
T2DM	1688	20.72	0.53	8.73	0.22	39.86	106.2	4.2	110.39	1.68	0.18	0.03	0.21	0.11	0.32	0	63.5	32.89	104	1	108	0.96	43	130.5	77	0	1	0	6	7.3	1.8	4.6	4.1	2.1	3	12219	20.35	41	24	21	30	58.8	289	0.9	N	N	N	0	1
T2DM	1735	14.57	0.48	7.26	0.14	26	79.37	2.84	82.2	1.78	0.17	0.02	0.13	0.07	0.2	1	71.8	29	105	1	104	1.01	25	137	74.5	0	1	0	6	5.6	1.2	3.9	4.7	1.1	8	8545	8.66	29	33	35	38	135.6	566	3.1	N	N	N	0	1
T2DM	2532	21.26	0.52	9.53	0.13	28.55	89.24	2.68	91.92	2.55	0.2	0.02	0.11	0.06	0.17	1	39.8	28.73	104	1	110	0.95	26	133.5	87.5	0	1	0	6	5.8	1.5	3.7	3.9	1.3	7.96	953.84	6.2	88	41	29	117	76.2	306	2.9	N	N	N	0	1
T2DM	3164	19.32	0.8	7.43	0.14	25.05	95.16	6.01	101.17	2.68	0.24	0.04	0.36	0.17	0.52	1	61.5	30.67	108	1	109	0.99	32	149	89.5	0	1	1	6	6.7	1.1	3.7	6.1	4.2	13.37	5001.1	20.23	78	65	37	81	70.4	400	1.9	N	N	N	0	1
T2DM	3811	30.2	0.78	12.94	0.16	40.42	114.95	4.29	119.24	3.07	0.24	0.02	0.16	0.08	0.24	0	56.9	24.87	88	0	102	0.86	40	112.5	68.5	0	1	0	6	8	1.6	5.6	5	1.7	11.31	12535	30.86	43	30	34	27	67.1	308	0.4	N	N	N	0	1
T2DM	4242	18.14	0.32	7.5	0.12	28.18	92.41	2.69	95.1	2.06	0.18	0.01	0.13	0.08	0.21	1	40.9	40.41	129	1	137	0.94	36.1	144.5	90	0	1	0	6	5.3	1.2	3.5	4.4	1.4	26.88	7251.4		66	26	25	26	81	367	7.1	N	N	N	0	1
T2DM	4549	13.81	0.56	5.51	0.14	27.26	76.52	3.49	80.01	1.8	0.24	0.03	0.15	0.06	0.21	1	60.4	30.37	114	1	106	1.08	29	131	86	0	1	1	6	5.3	1.3	2.6	4.1	3	24.95	5245.5	12.96	50	34	40	21	83	423	0.6	Y	N	N	0	1
T2DM	4676	13.72	0.47	6.37	0.09	19.76	73.31	3.68	76.99	1.91	0.14	0.02	0.14	0.08	0.22	1	44.9	32.46	110	1	113	0.97	30	139.5	84	0	1	0	6	4.8	1.1	3	4.4	1.5	16.52	4230.6	25.84	102	84	53	73	99	424	3.5	Y	N	N	0	1
T2DM	5567	18.65	0.48	9.02	0.14	31.74	96.7	3.02	99.72	2.07	0.17	0.02	0.11	0.09	0.2	0	58.8	36.94	111	1	117	0.95	49.6	110	71.5	0	1	1	6	5.9	1	3.6	5.9	2.9	11.4	6033.7	9.98	56	17	26	15	79	297	3.9	N	N	N	0	1
T2DM	5668	28.86	0.55	13.8	0.15	42.5	110.52	3.81	114.33	2.7	0.23	0.02	0.12	0.08	0.2	0	62.7	28.39	90	1	103	0.87	46.2	153.5	100	0	1	0	6	5.6	2.1	3.2	2.7	0.6	11.47	9295.9	27.8	68	22	26	18	76	366	0.7	N	N	N	0	1
T2DM	5920	17.68	0.6	8.09	0.13	34.42	100.96	3.56	104.52	2.14	0.2	0.02	0.3	0.14	0.44	1	53.5	30.34	107	1	112	0.96	37.8	137.5	79	0	1	0	6	6.3	1.2	3.5	5.3	3.5	14.06	5297.9	9.33	74	38	37	77	93	376	1.4	N	N	N	0	1
T2DM	1138	22.96	0.71	8.94	0.19	24.74	85.86	4.94	90.81	2.27	0.16	0.03	0.19	0.08	0.27	1	36	27.58	94	0	102	0.92	20	139	101.5	0	1	0	6.1	5.7	1.5	3.7	3.8	1.2		22082	7.71	43	32	25	28	82.2	394	0.5	K	K	N	0	0
T2DM	1292	12.35	0.24	5.63	0.09	19.66	67.8	2.18	69.98	1.01	0.15	0.01	0.21	0.08	0.29	1	51	26.42	94	0	102	0.92	18	133.5	77.5	0	1	0	6.1	4.8	0.9	3	5.3	2.1	22	2179	12.24	61	30	25	21	107.1	473	0.7	Y	N	N	0	0
T2DM	2118	20.81	0.66	9.53	0.08	30.67	80.17	3.44	83.61	3.19	0.24	0.02	0.13	0.07	0.2	0	50.9	45.72	120	1	145	0.83	46	119.5	94	0	1	1	6.1	5.7	1.3	3	4.4	3.1	16.28	2139.4		78	57	38	29	80.2	305	14.8	Y	N	N	0	0
T2DM	3269	20.12	0.47	9.55	0.11	30.48	93.07	3.61	96.68	2.48	0.28	0.02	0.09	0.05	0.14	1	65	25.37	91	0	101	0.9	25	126	73	0	1	0	6.1	5.8	2.4	3.1	2.4	0.6	4.24	11224	2.92	35	23	25	12	91.7	371	0.3	N	N	N	0	0
T2DM	4825	11.72	0.4	4.76	0.12	21.01	67.27	2.55	69.82	1.43	0.15	0.01	0.06	0.04	0.1	1	35.8	25.91	88	0	104	0.85	16	124.5	80.5	0	1	0	6.1	4.3	1.5	2.5	2.9	0.6		3617.9	5.04	48	26	34	18	107	362	0.2	N	N	N	0	0
T2DM	236	30.28	0.64	13.34	0.18	37.07	102.88	3.25	106.13	3.65	0.25	0.03	0.29	0.13	0.41	1	73.7	28.41	105	1	109	0.96	28	173.5	80	0	1	0	6.1	6.2	1.5	3.8	4.1	2.1	10	10073	6.82	55	22	28	32	28.1	415	7	N	N	N	0	1
T2DM	562	25.47	0.43	9.25	0.16	36.53	106.83	3.38	110.2	2.35	0.2	0.03	0.33	0.1	0.43	1	62.2	28.55	102	0	104	0.98	24	133.5	83	0	1	0	6.1	6.9	1.2		5.8	4.8	19	3145	8.96	66	40	39	61	106.3	495	2.4	N	N	N	0	1
T2DM	744	19.93	0.48	9.11	0.11	24.32	65.61	1.88	67.49	2.4	0.12	0.02	0.19	0.11	0.3	1	60.7	27.61	87	0	98	0.89	24	131	70	0	1	0	6.1	5.4	0.9	3.3	6	2.7	14	4729	4.2	49	35	38	24	99.4	497	1	N	N	N	0	1
T2DM	1172	14.65	0.63	6.87	0.2	20.2	75.87	4.8	80.66	2.64	0.26	0.04	0.1	0.07	0.17	1	62.3	30.29	99	0	110	0.9	24	152.5	94.5	0	1	0	6.1	5.3	1.1	2.9	4.8	2.8	18	6445	11.98	74	38	44	135	94.4	426	2.3	N	N	N	0	1
T2DM	1250	17.53	0.46	8.38	0.22	29.36	103.03	3.79	106.82	2.14	0.21	0.02	0.37	0.14	0.51	1	62.9	21.84	89	0	95	0.94	24	133.5	73	0	1	0	6.1	6.5	1.7	4.3	3.8	1	9	2559	6.29	41	18	30	23	84.1	482	2	N	N	N	0	1
T2DM	1583	10.57	0.27	5.58	0.22	17.03	77.23	2.51	79.74	1.13	0.16	0.02	0.15	0.11	0.26	1	58.6	28.93	114	1	108	1.06	30	164	87.5	0	1	1	6.1	5.4	1	4	5.4	0.8	17	2325	9.67	71	41	44	38	69.2	324	1.9	N	N	N	0	1
T2DM	2007	13.64	0.41	5.47	0.17	19.56	73.43	3.48	76.91	1.06	0.17	0.02	0.08	0.05	0.13	1	39.7	31.87	100	0	108	0.93	21	145	98	0	1	0	6.1	4.9	1.2	3.3	4.1	0.9	9	1827	3.75	34	76	44	38	111.9	352	1.4	N	N	N	0	1
T2DM	2697	15.58	0.5	8.64	0.12	27.86	83.19	2.47	85.67	3.48	0.15	0.01	0.11	0.05	0.16	1	41.4	25.47	93	0	108	0.86	24	126.5	73	0	1	0	6.1	4.4	1.6	2.3	2.8	1	11.35	6384.1	8.83	43	29	23	17	96.4	314	1.6	N	N	N	0	1
T2DM	2785	12.93	0.4	6.87	0.11	31.34	89.56	3.02	92.58	2.29	0.17	0.01	0.12	0.08	0.19	0	49.5	28.34	92	1	106	0.87	38	121.5	87.5	0	1	0	6.1	5	1.7	2.9	2.9	0.9	6.87	8940.3	35.06	36	14	21	23	66.4	158	0.2	Y	N	N	0	1
T2DM	3086	16.86	0.34	7.28	0.1	24.19	91.24	2.79	94.03	1.61	0.19	0.02	0.1	0.07	0.18	1	60.3	27.69	90	0	98	0.92	21.9	128	85	0	1	0	6.1	5.1	1.3	3.4	3.9	0.8	8.83	5298.9	3.24	55	23	26	28	89.5	391	20	Y	N	N	0	1
T2DM	3127	19.25	0.6	8.43	0.12	30.54	86.18	2.98	89.15	1.97	0.14	0.02	0.15	0.07	0.22	1	41	26.85	91	0	99	0.92	23	133	74.5	0	1	0	6.1	5.7	1.7	3.5	3.4	1.2	12.52	8918.8	10.54	65	32	31	32	89.9	401	1.5	N	N	N	0	1
T2DM	3187	11.64	0.32	7.33	0.12	35.63	99.98	3.12	103.11	2.22	0.22	0.02	0.08	0.05	0.13	0	58.3	27.39	81	0	98	0.83	41.2	132.5	97	0	1	0	6.1	6.3	1.4	4	4.5	2	13.47	14501	18.59	74	21	20	30	63.5	277	1.3	N	N	N	0	1
T2DM	3300	17.82	0.37	8.8	0.12	35.56	86.33	2.8	89.14	2.01	0.15	0.02	0.14	0.07	0.21	0	64.7	29.88	88	0	120	0.73	44.7	117.5	81.5	0	1	0	6.1	5.4	1.7	3	3.2	1.6	12.6	12586	65.68	62	23	24	19	78.1	376	4.7	Y	N	N	0	1
T2DM	3347	21.72	0.63	11.68	0.11	27.75	87.5	2.88	90.38	4	0.22	0.05	0.15	0.08	0.24	0	70.8	26.48	100	1	106	0.94	33	123.5	82	0	1	0	6.1	5.9	1.6	3.4	3.7	1.9	6.36	9842.6	27.42	73	38	28	37	67.3	316	1.3	N	N	N	0	1
T2DM	3521	17.99	0.5	8.63	0.1	30.36	92.5	4.09	96.59	2.32	0.21	0.03	0.15	0.09	0.24	0	63.4	32	100	1	110	0.91	44	134	78	0	1	0	6.1	6.2	1.6	3.7	3.9	1.9	11.1	10753	29.97	57	33	27	63	68.6	399	5.4	N	N	N	0	1
T2DM	3958	21.76	0.56	10.05	0.12	32.52	90.26	2.21	92.47	2.81	0.17	0.02	0.07	0.05	0.12	1	61.7	27.26	104	1	115	0.9	28	140	92.5	0	1	0	6.1	5.8	1.8	3.5	3.2	1	9.67	17138	12.36	73	52	33	97	91.5	462	1.6	N	N	N	0	1
T2DM	4308	16.21	0.41	7.58	0.12	25.49	60.09	2.21	62.29	2.63	0.16	0.01	0.14	0.05	0.19	1	61.8	29.75	105	1	109	0.96	27.1	132	78.5	0	1	0	6.1	4.4	1.2	2.4	3.7	1.8	30.18	4893.9	18.57	54	33	36	27	92	310	0.6	N	N	N	0	1
T2DM	5671	15.13	0.37	6.01	0.12	33.48	100.16	4.41	104.56	1.19	0.25	0.03	0.14	0.08	0.22	0	54.9	33.85	106	1	111	0.95	49.7	114	73.5	0	1	0	6.1	5	1.4	3	3.6	1.3	7.71	13591	10.45	85	35	30	16	78	326	15	N	N	N	0	1
T2DM	5885	12.45	0.3	6.47	0.13	28.85	89.49	2.39	91.89	1.51	0.15	0.01	0.12	0.05	0.17	1	64.5	27.21	97	0	104	0.93	25	171.5	89.5	0	1	0	6.1	5.4	2	3	2.7	0.9	6.66	12623		82	37	27	23	94	380	0.6	Y	N	N	0	1
T2DM	5998	17.8	0.38	9.53	0.1	40.69	99.72	3.23	102.95	2.71	0.16	0.03	0.1	0.06	0.16	0	60.8	36.47	101	1	113	0.89	47.9	131	91.5	0	1	0	6.1	5.6	1.8	3.4	3.1	0.9	12.73	11662	28.58	96	26	29	20	63	376	4.7	Y	N	N	0	1
T2DM	6357	13.31	0.22	5.86	0.15	28.56	88.43	2.2	90.63	0.83	0.15	0.01	0.08	0.06	0.13	1	49.3	28.35	93	0	98	0.95	34	121	82.5	0	1	0	6.1	5.8	1.5	3.8	3.9	1.1	5.76	3325.2	6.81	36	41	32	22	76	466	0.5	N	N	N	0	1
T2DM	6416	9.76	0.38	4.57	0.07	13.3	64.55	3.64	68.19	1.6	0.18	0.02	0.16	0.07	0.24	1	47.9	26.36	95	0	100	0.95	19.7	144.5	90	0	1	0	6.1	4.2	1.4	1.9	3	1.9	7	8632.2	9.09	75	102	107	279	67	329	1.2	Y	N	N	0	1
T2DM	6625	15.94	0.61	6.36	0.13	25.02	83.11	3.06	86.17	2.02	0.18	0.03	0.23	0.12	0.35	1	46.3	28.27	94	0	103	0.91	28	122	85.5	0	1	0	6.1	6	0.9		6.7	5.9	10.12	2806.8	7.31	66	41	47	14	87	297	0.9	N	N	N	0	1
T2DM	392	16.18	0.69	8.31	0.1	27.46	90.9	3.79	94.69	2.98	0.17	0.02	0.18	0.08	0.26	1	60.2	25.24	94	0	101	0.93	23	159	89.5	0	1	0	6.2	5.7	1.3	3.9	4.4	1	8	4761	2.41	50	33	30	42	82.3	417	1.8	Y	N	N	0	0
T2DM	732	20.42	0.66	9.61	0.13	36.48	103.84	3.22	107.06	2.9	0.22	0.02	0.04	0.04	0.08	0	54.2	25.63	79	0	98	0.81	38	145	85	0	1	0	6.2	5.8	2.2	3.5	2.6	0.3	6	8442	24.57	47	34	31	14	56.7	189	20	N	N	N	0	0
T2DM	1074	31.45	0.83	14.68	0.27	34.39	91.37	4.33	95.69	4.7	0.26	0.03	0.1	0.06	0.16	0	68.7	24.17	74	0	95	0.78	36	139.5	82.5	0	1	0	6.2	6.5	2.3	3.8	2.8	0.9	6	9814	6.64	60	25	26	13	58.8	201	1.2	N	N	N	0	0
T2DM	1926	9.85	0.18	5.34	0.21	31.85	94.83	2.03	96.86	1.02	0.15	0.03	0.14	0.08	0.22	1	42.2	28.62	98	0	104	0.94	25	138	96	0	1	0	6.2	7	1.5	4.9	4.7	1.3	5	3686	4.25	47	26	30	35	75.2	482	1.9	N	N	N	0	0
T2DM	5244	21.93	0.84	10.8	0.13	25.67	95.22	3.61	98.82	3.59	0.27	0.03	0.07	0.06	0.13	1	37.4	24.99	98	0	104	0.94	19	123	78.5	0	1	0	6.2	6	1.6	4	3.8	0.9	6.97	8451.5	8.52	70	76	42	94	89	348	0.4	N	N	N	0	0
T2DM	6293	15.55	0.23	6.35	0.13	30.78	81.55	2.45	84	0.79	0.12	0.01	0.22	0.09	0.32	1	45.7	26.34	98	0	110	0.89	25	143.5	87.5	0	1	1	6.2	6.8	1.6	4.4	4.3	1.7	6.07	8946.5	10.5	90	81	54	73	105	597	0.5	N	N	N	0	0
T2DM	6450	15.97	0.52	7.66	0.14	25.19	92.02	3.44	95.45	2.38	0.17	0.02	0.21	0.11	0.32	1	59.8	27.59	102	0	103	0.99	26	123	78.5	0	1	0	6.2	5.9	1.8	3.3	3.3	1.7	5.67	3756.3	7.04	81	39	40	32	80	370	0.6	Y	N	N	0	0
T2DM	1128	14.36	0.34	7.74	0.17	24.35	79.17	2.76	81.93	2.01	0.17	0.02	0.07	0.05	0.12	1	52.5	25.12	86	0	91	0.95	27.7	124.5	89	0	1	0	6.2	6	1.4	4.2	4.3	0.9	29	4870	8.43	37	74	41	43	82.5	307	8.3	N	N	N	0	1
T2DM	1453	23.19	0.62	9.33	0.18	21.37	77.89	3.41	81.3	2.03	0.21	0.02	0.2	0.09	0.28	1	68	28.15	104	1	103	1.01	27	153.5	92.5	0	1	1	6.2	5.9	1.2	3.8	4.9	2.1	8	3518	6.37	64	26	27	26	75.6	321	0.7	Y	N	N	0	1
T2DM	1576	13.33	0.29	6.47	0.13	22.18	65.64	2.33	67.97	1.69	0.18	0.03	0.1	0.05	0.15	1	70.3	26.36	103	1	108	0.95	29	129	75.5	0	1	0	6.2	3.9	1.4	2.1	2.8	0.8	8	5175	10.2	36	15	18	24	54.4	258	1.4	N	N	N	0	1
T2DM	2700	23.7	0.72	9.36	0.12	29.31	102.34	4.48	106.82	3.42	0.29	0.03	0.22	0.12	0.34	0	59.3	27.98	94	1	103	0.91	34	143	97	0	1	1	6.2	6.5	1.7	3.5	3.8	2.9	10.02	3026.4	29.63	69	33	25	44	58.2	335	2.6	N	N	N	0	1
T2DM	3466	15.77	0.72	8.26	0.2	34.55	119.37	5.58	124.96	3.44	0.27	0.03	0.19	0.09	0.28	1	56.9	29.17	99	0	102	0.97	29	135.5	82	0	1	1	6.2	8.8	0.9		9.8	6.6	16.1	8431.9	7.97	83	45	61	33	94	309	3.1	N	N	N	0	1
T2DM	3743	22.6	0.46	10.99	0.1	30.24	93.35	2.69	96.04	2.37	0.17	0.01	0.16	0.09	0.25	0	65.4	31.43	101	1	111	0.91	44	133.5	87.5	0	1	1	6.2	6.3	1.5	4	4.2	1.7	9.71	8056.5	31.83	76	18	28	17	95	300	4.3	N	N	N	0	1
T2DM	4215	11.01	0.38	4.51	0.07	16.93	63.66	2.54	66.2	1.49	0.21	0.03	0.11	0.07	0.17	1	48.5	27.86	88	0	98	0.9	27.9	117	76.5	0	1	0	6.2	3.9	1.3	1.9	3	1.5	9.43	3198.2	7.54	113	26	29	27	73	533	1.4	Y	N	N	0	1
T2DM	4252	13.62	0.39	5.82	0.13	22.3	91.02	3.57	94.59	1.72	0.15	0.02	0.17	0.11	0.28	1	51.5	30.26	105	1	106	0.99	30	129	90	0	1	1	6.2	6.4	1.4	4.1	4.6	2.1	17.2	6634.6	9.28	68	50	29	86	66	324	2.5	N	N	N	0	1
T2DM	4391	11.29	0.4	4.69	0.11	18.86	71.82	3.77	75.59	1.39	0.15	0.02	0.3	0.18	0.49	1	63.4	27.96	104	1	104	1	30	144.5	85.5	0	1	1	6.2	4.9	0.8	2.2	6.1	4.3	25.89	2330.2	26.85	83	36	36	44	82	544	10.7	Y	N	N	0	1
T2DM	4966	15.19	0.28	7.49	0.12	26.59	81	2.27	83.27	1.87	0.12	0.01	0.05	0.02	0.07	1	47.2	22.78	86	0	97	0.89	25.2	110.5	76.5	0	1	0	6.2	4.4	1	2.7	4.4	1.5	6.06	6620	2.28	87	22	27	46	74	242	2.1	N	N	N	0	1
T2DM	5728	14.38	0.34	7.13	0.14	30.29	106.58	3.49	110.07	1.61	0.22	0.03	0.12	0.06	0.19	1	41.5	26.67	100	0	102	0.98	27.9	142.5	96	0	1	1	6.2	5.9	1.1	3.9	5.4	2.1	11.24	9128	2.89	66	26	29	23	84	274	12.8	N	N	N	0	1
T2DM	6244	16.6	0.56	6.37	0.12	30.57	98.74	4.25	102.99	1.82	0.3	0.04	0.16	0.1	0.26	1	45	28.85	105	1	111	0.95	27.2	135	91.5	0	1	1	6.2	5.4	1.4	3.1	3.9	1.9	12.67	4929.3	19.58	72	55	27	86	95	354	1.2	N	N	N	0	1
T2DM	6350	15.58	0.27	7.28	0.11	27	71.62	1.74	73.37	1.52	0.14	0.02	0.18	0.05	0.23	1	56.4	25.58	97	0	94	1.03	24.9	126.5	86.5	0	1	0	6.2	4.8	1.1	2.9	4.4	1.7	5.57	5610.6	4.99	75	34	33	13	59	361	0.4	N	N	N	0	1
T2DM	3990	7.74	0.41	3.6	0.14	17.26	83.86	4.24	88.1	1.57	0.14	0.02	0.23	0.12	0.36	1	50.4	26.42	98	0	106	0.92	17.9	133	76	0	1	0	6.3	5.1	1.3	2.9	3.9	1.9	9.49	9638.1	19.67	62	59	48	48	70.9	399	5.3	N	N	N	0	0
T2DM	198	16.48	0.5	8.21	0.13	25.1	82.82	3.45	86.28	1.57	0.18	0.03	0.17	0.08	0.25	1	53.5	25.91	88	0	94	0.94		118.5	78.5	0	1	0	6.3	6.1	1.2	3.7	5.1	2.6	6	5370	4.21	75	40	44	40	110.5	411	1.3	N	N	N	0	1
T2DM	340	14.72	0.27	7.51	0.11	28.37	80.5	2.17	82.66	2.15	0.19	0.02	0.12	0.06	0.18	1	64	26.18	100	0	104	0.96	24	116	73.5	0	1	0	6.3	5	1.5	3.2	3.3	0.7	6	7177	6.86	59	24	18	17	87	305	2.2	Y	N	N	0	1
T2DM	1195	32.28	0.53	14.97	0.27	39.38	87.77	2.68	90.45	3.12	0.19	0.02	0.08	0.05	0.13	0	67	30.26	84	0	111	0.76	46	137	74	0	1	0	6.3	5.8	1.9	3.2	3.1	1.5	9	19952	49.39	90	24	34	15	84.7	293	2.1	N	N	N	0	1
T2DM	2056	14.56	0.33	5.97	0.16	18.63	57.01	2.04	59.05	1.45	0.15	0.02	0.3	0.13	0.44	1	71.9	29.87	115	1	99	1.16	32	131.5	71	0	1	1	6.3	3.8	1.1	1.8	3.5	2.1	10	10669	23.84	47	25	33	46	150.3	455	1.3	N	N	N	0	1
T2DM	2081	13.58	0.53	6.52	0.27	22.55	76.94	3.56	80.49	1.86	0.16	0.02	0.23	0.1	0.33	1	47.2	23.88	90	0	97	0.93	26	126	80.5	0	1	0	6.3	6.5	1.5	4.5	4.3	1.1	8	3431	3.1	50	25	28	28		334	0.7	Y	N	N	0	1
T2DM	2551	17.26	0.49	6.92	0.1	36.9	83.03	3.31	86.34	1.49	0.23	0.04	0.23	0.14	0.36	0	58.2	30.43	98	1	105	0.93	46	101.5	72	0	1	1	6.3	5.3	1.6	2.4	3.3	2.8	16.77	9802.9		75	18	24	38	80.4	444	1.5	Y	N	N	0	1
T2DM	3434	14.08	0.5	7.46	0.17	31.6	103.65	3.09	106.74	2.12	0.2	0.02	0.09	0.06	0.14	1	49.2	24.59	85	0	96	0.89	20	111	71	0	1	0	6.3	6.6	1.4	4.7	4.7	1.2	11.29	11281	3.39	55	33	24	24	82	187	0.8	Y	N	N	0	1
T2DM	3678	20.33	0.36	11.02	0.11	33.55	94.09	2.5	96.59	3.08	0.23	0.01	0.17	0.06	0.23	1	66.3	24.72	96	0	104	0.92	19.3	106.5	58	0	1	0	6.3	5.7	1.6	3.6	3.6	1.2	6.98	12089	4.42	53	38	27	22	83.5	272	0.8	N	N	N	0	1
T2DM	3713	15.01	0.32	5.96	0.09	27.34	75.43	3.08	78.52	1.47	0.14	0.01	0.34	0.16	0.5	0	56	31.31	96	1	110	0.87	40	133.5	89.5	0	1	1	6.3	5.9	1.4	3.4	4.2	2.4	10.85	11795	40.79	65	83	48	67	66	407	4.7	N	N	N	0	1
T2DM	5288	15.91	0.31	6.52	0.12	29.73	72.58	1.9	74.48	1.64	0.2	0.02	0.16	0.06	0.22	1	63.5	25.09	100	0	101	0.99	24.9	141.5	82.5	0	1	0	6.3	4.8	1.2	2.4	4	2.6	13.08	3783	2.41	66	38	28	49	101	321	0.5	N	N	N	0	1
T2DM	5319	32.06	0.77	12.34	0.12	35.12	100.71	3.64	104.35	4.63	0.19	0.02	0.13	0.09	0.23	1	63.3	27.66	98	0	100	0.98	27	144	91	0	1	1	6.3	7	1.4	4.8	5	1.7	11.88	9998.9	4.3	84	51	36	139	95	467	2.5	N	N	N	0	1
T2DM	5428	19.71	0.55	9.63	0.17	47.26	123.61	4.55	128.16	3.03	0.27	0.03	0.13	0.09	0.22	0	59.7	36.66	108	1	113	0.96	42.2	128	74.5	0	1	1	6.3	7.7	1.9	5	4.1	1.7	17.27	8602.8	18.49	49	34	30	21	87	360	1	Y	N	N	0	1
T2DM	5955	12.37	0.29	5.69	0.1	20.02	68.68	1.91	70.58	1.85	0.16	0.02	0.09	0.06	0.15	1	66.4	27.23	97	0	103	0.94	27.7	154	83.5	0	1	0	6.3	3.6	1.4	1.8	2.6	0.8	7.56	5484.4	9.71	103	32	42	22	86	336	2	N	N	N	0	1
T2DM	6543	41.7	0.69	17.13	0.15	54.53	139.64	3.73	143.37	4.35	0.26	0.03	0.1	0.06	0.16	0	57.7	26.3	83	0	104	0.8	34.6	113	74.5	0	1	0	6.3	8.8	2.6	5.6	3.4	1.3	6.86	12676	21.59	73	23	23	17	70	293	0.6	N	N	N	0	1
T2DM	668	23.05	0.36	10.06	0.18	33.37	81.4	2.65	84.05	1.86	0.1	0.01	0.23	0.12	0.35	0	71.7	34.22	107	1	120	0.89	50	127.5	92	0	1	1	6.4	5.6	1.2	3.6	4.7	1.8	15	13376	44.68	67	24	36	24	108	412	4	N	N	N	0	0
T2DM	1206	10.39	0.39	5.88	0.18	24.98	74.08	3.12	77.2	1.04	0.13	0.01	0.19	0.08	0.27	1	59.3	23.08	92	0	100	0.92	23	152.5	94.5	0	1	0	6.4	5.2	1.3	3.2	4	1.6	7	3063	2.2	80	24	24	17	92.8	431	0.3	Y	N	N	0	0
T2DM	1533	13.95	0.42	6.48	0.2	27.27	83.97	3.05	87.02	1.75	0.17	0.02	0.34	0.1	0.44	1	65.9	28.08	106	1	109	0.97	27	155.5	83	0	1	0	6.4	6.2	1.6	3.9	3.9	1.6	4	4227	8.49	52	18	26	63	82.8	379	1.5	N	N	N	0	0
T2DM	1854	14.41	0.39	6.43	0.14	21	67.06	1.93	68.98	2.23	0.17	0.01	0.21	0.09	0.3	1	73.2	24.99	83	0	98	0.85	22	117	64.5	0	1	0	6.4	5.1	1.4	3	3.6	1.6	7	5731	3.41	45	30	29	27	85.9	379	0.7	N	N	N	0	0
T2DM	3834	15.03	0.34	6.52	0.1	27.4	79.06	2.4	81.46	1.85	0.16	0.02	0.13	0.06	0.19	1	66.7	30.33	100	0	112	0.89	28.2	154	80.5	0	1	0	6.4	5.4	1.7	3.2	3.2	1	16.78	13513	21.47	82	47	27	69	78.6	374	1.2	N	N	N	0	0
T2DM	4594	9.71	0.34	5.59	0.1	21.37	73.91	2.61	76.51	2.21	0.2	0.02	0.07	0.04	0.11	1	66.3	24.51	93	0	102	0.91	21.9	144.5	81.5	0	1	0	6.4	4.7	1.2	3	3.9	1.1	7.56	7072	3.27	78	32	31	10	80	346	0.5	N	N	N	0	0
T2DM	95	14.12	0.45	6.97	0.17	24.39	82.65	3.2	85.85	2.18	0.3	0.05	0.23	0.11	0.34	1	57.8	27.51	101	0	112	0.9	21	133.5	77.5	0	1	1	6.4	4.6	0.9	2.2	5.1	3.3	22	3680	4.91	68	42	52	40	85.5	453	3.4	N	N	N	0	1
T2DM	835	18.39	0.38	8.05	0.09	28.41	80.83	2.06	82.89	2.35	0.12	0.01	0.12	0.06	0.18	0	62.5	36.25	108	1	117	0.92	46	132.5	90.5	0	1	1	6.4	5.1	1.3	2.9	3.9	2	17	10671	39.84	65	16	18	13	76.2	303	2.9	Y	N	N	0	1
T2DM	1002	13.98	0.39	6.96	0.15	26.47	75.37	3.17	78.54	2.8	0.15	0.03	0.25	0.06	0.31	1	58.7	27.37	92	0	106	0.87	28	123.5	74	0	1	0	6.4	5	1.2	2.9	4.2	1.9	5	5486	5.08	39	20	23	23	80.5	291	5.9	N	N	N	0	1
T2DM	1654	18.58	0.75	11.85	0.18	32.54	95.86	3.72	99.58	3.73	0.21	0.03	0.06	0.03	0.1	0	59.2	32.08	113	1	122	0.93	45	135	83	0	1	1	6.4	6.2	1.3	4.3	4.8	1.3	7	13531	28.27	122	21	28	23	75.5	238	15.7	N	N	N	0	1
T2DM	2373	12.54	0.34	5.24	0.09	28.45	93.25	2.67	95.92	1.04	0.26	0.04	0.08	0.07	0.15	1	44.1	28.25	90	0	99	0.91	15	126.5	83.5	0	1	0	6.4	5.9	1.2	3.8	4.9	2.1	4	1595.7		61	23	32	22	78.4	357	0.8	N	N	N	0	1
T2DM	2712	19.71	0.61	9.29	0.15	32.44	109.3	3.29	112.58	2.58	0.18	0.02	0.13	0.07	0.2	1	49.6	27.72	91	0	98	0.93	22	120	68.5	0	1	0	6.4	6.8	2.1	4.5	3.2	0.5	7.55	2723.1	2.79	54	31	28	20	91.8	356	1.1	N	N	N	0	1
T2DM	6062	14.91	0.39	6.47	0.1	20.12	68.66	3.01	71.67	1.19	0.11	0.02	0.15	0.05	0.2	1	37.7	31.3	115	1	113	1.02	34.5	143	97	0	1	1	6.4	4.8	1.6	2.6	3	1.3	19.05	3685.2	11.9	61	129	65	72	83	433	1.5	N	N	N	0	1
T2DM	2940	23.73	0.65	10.2	0.19	35.18	101.06	3.52	104.58	2.25	0.22	0.02	0.24	0.11	0.35	1	46.7	25.1	83	0	104	0.8	17	123	79.5	0	1	0	6.5	8.9	2	6.3	4.5	1.4	11.47	8796.8	7.49	35	28	23	60	85.4	362	0.2	N	N	N	0	0
T2DM	630	14.14	0.35	7.06	0.16	26.44	74.33	2.35	76.68	1.87	0.15	0.02	0.12	0.07	0.18	1	64.1	25.91	89	0	98	0.91	27	135.5	82	0	1	0	6.5	4.6	1.1	3	4.2	1	7	4355	8.52	38	17	28	21	90.9	400	0.5	Y	Y	N	0	1
T2DM	2235	9.48	0.26	5.76	0.15	18.4	61.52	2.01	63.53	2.02	0.15	0.01	0.08	0.04	0.11	1	71.6	25.37	93	0	99	0.94	18	174	72	0	1	0	6.5	3.4	1.2	1.9	2.8	0.7	6	4709	2.7	57	16	23	24	103.2	509	1.2	Y	N	N	0	1
T2DM	2473	19.24	0.46	7.23	0.11	24.33	84.61	2.61	87.22	2.07	0.18	0.02	0.16	0.08	0.24	1	47.5	27.75	99	0	108	0.92	24	132	98	0	1	1	6.5	6.3	1.3	4	4.8	2.2	14.21	6770.7	6.32	52	30	27	25	86.7	508	0.4	N	N	N	0	1
T2DM	3015	18.47	0.76	8.08	0.14	36.07	94.36	5.3	99.66	1.61	0.11	0.02	0.33	0.12	0.45	0	53.3	32.28	100	1	121	0.83	38	132	89.5	0	1	1	6.5	6.9	2	4.2	3.5	1.5	10.14	18317		58	15	12	22	76.4	314	1.4	Y	N	N	0	1
T2DM	3039	17.77	0.73	8.21	0.11	28.5	98.23	5.9	104.14	1.78	0.15	0.03	0.29	0.14	0.43	1	63.8	28.67	96	0	106	0.91	24.9	129	86	0	1	0	6.5	7.9	1.8	5.2	4.4	2.1	17.48	14725	9.15	52	90	79	185	86.8	465	3	N	N	N	0	1
T2DM	3060	24.14	0.68	12.09	0.15	34.99	107.61	4.14	111.75	4	0.3	0.03	0.15	0.1	0.25	1	54	28.25	111	1	111	1	36	106	70.5	0	1	1	6.5	6.1	1.2	3.6	5.1	2.8	12.76	1957.4	11.93	59	34	31	68	149.7	434	1.4	N	N	N	0	1
T2DM	3314	17.97	0.7	9.1	0.2	37	125.17	5.6	130.77	1.94	0.21	0.03	0.31	0.15	0.46	1	68	27.33	105	1	103	1.02	28.3	165	93.5	0	1	1	6.5	8.5	1.6	6.1	5.3	1.8	7.45	13319	20.22	93	34	40	39	87.2	413	5.2	Y	K	N	0	1
T2DM	3825	15.52	0.34	6.14	0.14	32.16	92.63	3.7	96.33	1.23	0.14	0.02	0.2	0.09	0.29	1	62.1	30.22	105	1	110	0.95	28.3	147.5	88.5	0	1	1	6.5	6.9	2	4.3	3.5	1.3	13.38	20782	13.63	39	20	28	49	86.8	535	1.9	N	N	N	0	1
T2DM	4633	20.55	0.28	7.31	0.13	31.67	80.8	1.88	82.68	1.56	0.21	0.01	0.21	0.07	0.28	1	73.3	25.38	94	0	98	0.96	33	132	92.5	0	1	1	6.5	5.6	2.1	2.7	2.7	1.8	15.73	10604	8.77	75	26	33	112	75	418	2.7	N	N	N	0	1
T2DM	5649	19.48	0.33	8.76	0.11	31.31	104.83	3.04	107.87	1.67	0.25	0.01	0.1	0.07	0.18	1	60.7	29.34	106	1	111	0.95	29	171	96	0	1	1	6.5	5	1.5	3.1	3.3	0.9	7.47	10695	2.27	60	14	23	32	92	324	2.6	Y	N	N	0	1
T2DM	5733	19.89	0.5	8.53	0.11	29.65	101.27	4.53	105.79	1.52	0.18	0.03	0.21	0.11	0.32	1	56.9	25.3	94	0	101	0.93	24.3	128.5	76.5	0	1	0	6.5	6.1	1.8	3.6	3.4	1.5	9.91	11780	7.21	47	54	43	68	115	384	1.5	K	K	N	0	1
T2DM	5903	25.03	0.44	9.79	0.13	27.23	88.01	2.82	90.83	2.01	0.15	0.02	0.16	0.07	0.23	1	54.8	24.54	87	0	99	0.88	30.1	155	84.5	0	1	0	6.5	6.5	1.5	4.3	4.3	1.6	11.12	3602.7	7.37	66	25	30	42	85	321	0.6	K	K	N	0	1
T2DM	6080	17.6	0.57	8.59	0.12	27.88	94.97	2.7	97.66	2.63	0.18	0.05	0.11	0.07	0.19	1	58.4	24.76	91	0	97	0.94	29	150.5	102.5	0	1	0	6.5	5	1.5	3	3.3	1	9.65	10627	3.96	71	21	26	42	84	331	16.8	N	N	N	0	1
T2DM	6329	20.81	0.57	9.74	0.18	34.62	97.39	3.64	101.02	1.56	0.18	0.02	0.15	0.1	0.25	0	60.1	29.17	97	1	101	0.96	46.6	121.5	87	0	1	1	6.5	7	1.4	3.9	5	3.7	10.53	8391.5	36.46	51	43	36	28	85	242	1.5	N	N	N	0	1
T2DM	2826	11.27	0.29	6.27	0.13	24.77	73.54	1.98	75.52	1.9	0.12	0.01	0.13	0.07	0.2	1	61.3	26.31	101	0	106	0.95	20	135.5	65.5	0	1	0	6.6	4.9	1.1	3.4	4.5	0.8	5.51	17551	4	66	25	34	17	63.4	304	1.9	Y	N	N	0	0
T2DM	6008	24.68	0.69	8.17	0.12	29.5	121.83	4.7	126.53	1.67	0.21	0.03	0.32	0.17	0.49	0	63.6	27.4	109	1	106	1.03	39.1	141.5	85	0	1	1	6.6	5.8	2.2	3.2	2.6	0.9	9.65	10472	21.06	76	15	26	67	119	476	10.3	Y	N	N	0	0
T2DM	650	19.77	0.51	9.69	0.14	33.83	81.65	3.08	84.73	2.33	0.17	0.03	0.14	0.08	0.21	0	58	40.75	117	1	127	0.92	51	136.5	86	0	1	1	6.6	4.9	1.4	2.9	3.5	1.3	31	13840		68	27	26	22	75.5	289	5.7	N	N	N	0	1
T2DM	1213	14.27	0.8	6.25	0.21	22.66	89.16	6.39	95.55	2.53	0.2	0.03	0.28	0.1	0.38	1	57.7	29.17	103	1	107	0.96	28	135	89	0	1	1	6.6	5.9	1.4	4	4.2	1	6	16384	19.19	57	48	27	46	78.8	286	7.3	N	N	N	0	1
T2DM	1574	19.44	0.64	9.49	0.24	25.06	101.53	4.48	106.02	1.9	0.18	0.02	0.18	0.09	0.27	1	55.8	27.44	103	1	110	0.94	26	140	93.5	0	1	1	6.6	6.5	1.2	4.8	5.4	1.2	14	6495	17.58	59	23	35	53	87	407	2.4	Y	N	N	0	1
T2DM	3191	11.26	0.28	5.68	0.05	18.39	62.4	2.02	64.42	1.82	0.15	0.01	0.07	0.05	0.11	1	68.6	35.39	116	1	115	1.01	34.7	153.5	71.5	0	1	1	6.6	3.1	1	1.7	3.1	0.8	13.34	19034	24.9	97	79	44	76	104.2	326	20	N	N	N	0	1
T2DM	4935	13.37	0.34	5.16	0.11	19.84	49.8	1.76	51.55	3.53	0.14	0.02	0.23	0.06	0.3	1	73.6	28.04	100	0	107	0.93	29.2	134.5	56.5	0	1	0	6.6	3.4	1.4	1.2	2.4	1.7	13.13	10555	9.17	66	31	34	112	93	381	1	N	N	N	0	1
T2DM	5590	22.62	0.56	9.31	0.11	28.48	102.46	3.48	105.94	2.24	0.22	0.03	0.19	0.11	0.3	0	45.7	22.55	68	0	88	0.77	23	146	101	0	1	0	6.6	4.6	2.4	1.7	1.9	1.2	7.52	19702	5.9	52	16	23	23	72	263	5.9	Y	N	N	0	1
T2DM	2355	14.41	0.27	7.27	0.15	30.89	71.45	1.87	73.32	1.44	0.13	0.02	0.14	0.07	0.2	0	60.8	28.44	89	1	101	0.88	42	156.5	103.5	0	1	1	6.7	4.9	1.6	2.4	3.1	2		18255	12.89	84	22	28	17	68.8	257	1	N	N	N	0	0
T2DM	684	23.88	0.44	9.44	0.14	41.24	97.7	2.86	100.55	2.71	0.16	0.01	0.29	0.12	0.4	1	72.8	31.42	105	1	112	0.94	38	150.5	81	0	1	1	6.7	6.6	1.1	4.6	6	1.9	12	7930	13	98	35	28	40	65.9	337	1.9	N	N	N	0	1
T2DM	1736	13.95	0.44	7.86	0.17	19.95	75.84	3.16	79	1.89	0.18	0.02	0.1	0.08	0.18	1	54.6	24.34	90	0	97	0.93	20	116	78.5	0	1	0	6.7	4.9	1	3.3	4.9	1.3	18	5308	4.96	32	34	30	49	95.1	356	1.4	N	N	N	0	1
T2DM	3313	13.84	0.58	6.8	0.11	27.44	75.15	3.41	78.57	1.81	0.3	0.03	0.23	0.14	0.38	1	56.6	33.27	120	1	121	0.99	37	144	101	0	1	1	6.7	4.5	1	2.3	4.5	2.6	24.2	4221.4	37.93	82	69	47	29	81.1	472	4.2	Y	N	N	0	1
T2DM	4095	14.2	0.31	6.22	0.14	23.14	81.14	2.49	83.63	1.13	0.12	0.01	0.19	0.09	0.28	1	53.4	29.9	101	0	108	0.94	29.4	146.5	93.5	0	1	1	6.7	6.2	1.1	3.3	5.6	3.9	11.73	6199	5.44	46	37	45	59	89	315	0.8	N	N	N	0	1
T2DM	4258	19.17	0.58	7.62	0.14	29.2	97.83	5.02	102.85	1.74	0.2	0.03	0.22	0.12	0.33	1	62.9	27.44	102	0	100	1.02	27	141.5	75.5	0	1	0	6.7	7.6	1.2		6.3	4.7	13.91	1869.5	8.06	77	52	63	202	114	475	3.5	N	N	N	0	1
T2DM	5458	10.48	0.21	4.76	0.12	25.18	95.11	2.03	97.14	1.56	0.22	0.01	0.03	0.03	0.06	1	57.3	27.98	101	0	110	0.92	23.7	138	90	0	1	1	6.7	5	1	3.5	5	1	7.66	10710	3.06	69	26	26	33	77	371	4.7	N	N	N	0	1
T2DM	2251	20.67	0.48	9.84	0.18	40.12	124.64	3.59	128.23	2.07	0.18	0.03	0.25	0.12	0.37	0	60.9	33.69	104	1	115	0.9	43	139.5	91.5	0	1	1	6.8	7.5	1.4	5.2	5.4	1.9	7	9977	33.89	63	24	33	25	88	370	5.1	N	N	N	0	0
T2DM	2880	25.4	0.65	11.63	0.11	25.62	107.88	4.39	112.27	3.51	0.27	0.03	0.35	0.14	0.49	1	73.9	27.94	103	1	99	1.04	33	136.5	84	0	1	0	6.8	6.6	1.4	4.5	4.7	1.5	13.28	10125	13.74	38	22	24	37	224.1	519	1.6	N	N	N	0	0
T2DM	5207	14.31	0.51	5.85	0.09	20.39	64	2.33	66.33	1.43	0.14	0.02	0.3	0.16	0.46	1	65.4	31.9	107	1	112	0.96	29.9	112.5	71	0	1	1	6.8	3.8	1	1.1	3.8	3.7	22.28	4605.3	20.8	71	50	51	34	160	628	6.3	N	N	N	0	0
T2DM	104	11.44	0.45	4.95	0.1	23.59	75.61	4.84	80.46	1.25	0.16	0.04	0.23	0.11	0.34	1	47.8	28.57	101	0	107	0.94	21	142.5	87	0	1	1	6.8	6.5	1.3	3.9	5	2.9	19	2744	12.19	51	44	40	49	92.9	548	4.3	K	K	N	0	1
T2DM	1458	11.76	0.38	6.36	0.13	21.15	64.88	2.67	67.55	1.53	0.17	0.01	0.17	0.06	0.23	1	64.5	34.33	116	1	115	1.01	34	138	89.5	0	1	1	6.8	5	1.3	2.8	3.8	1.9	21	4512	37.74	59	40	28	34	95	505	4.8	N	N	N	0	1
T2DM	1750	8.55	0.23	4.49	0.17	15.87	50.67	1.61	52.28	1.15	0.12	0.01	0.04	0.03	0.06	1	45.7	23.58	87	0	98	0.89	14	121.5	59	0	1	0	6.8	3.4	0.6	2.3	5.7	1	10	3726	3.5	66	19	25	9	82.5	295	0.2	Y	K	N	0	1
T2DM	2216	11	0.33	6.22	0.18	18.98	80.03	3.72	83.75	1.07	0.2	0.03	0.11	0.09	0.2	1	61	29.77	103	1	103	1	28	167	89.5	0	1	1	6.8	5.1	1.2	3.3	4.3	1.4	7.33	3085.5	7.98	96	26	40	49	93	373	11.5	Y	N	N	0	1
T2DM	2303	17.16	0.4	9.87	0.18	27.32	94.22	2.8	97.02	3.18	0.32	0.02	0.1	0.07	0.16	1	68.6	26.85	100	0	106	0.94	29	143.5	84	0	1	0	6.8	5.8	1.4	3.9	4.1	1	14	10763	13.99	79	27	32	83	80.1	355	0.6	N	N	N	0	1
T2DM	1793	13.32	0.35	6.53	0.07	24.82	70.79	3.38	74.17	1.22	0.13	0.02	0.1	0.05	0.15	0	61.7	31.63	106	1	112	0.95	45	147	79.5	0	1	1	6.9	4.8	1.2	2.7	4	1.9	16	4035	38.51	57	35	27	26	96.3	413	5	N	N	N	0	0
T2DM	1210	21.14	0.55	10.21	0.24	30.94	80.5	2.95	83.45	2.6	0.13	0.02	0.18	0.08	0.26	0	62.1	34.1	100	1	118	0.85	47	135.5	88.5	0	1	1	6.9	6.2	1.4	4	4.4	1.7	9	7271		101	31	32	20	72.1	252	2.5	Y	N	N	0	1
T2DM	5686	19.8	0.3	8.22	0.15	30.42	83.45	2.34	85.79	0.84	0.18	0.02	0.32	0.1	0.42	0	74.9	26.37	85	0	102	0.83	35.6	150.5	83.5	0	1	0	6.9	4.6	1.7	2.4	2.7	1.1	12.58	15079	6.06	127	30	39	38	88	348	0.9	Y	N	N	0	1
T2DM	1980	13.51	0.26	7.49	0.17	23.66	69.78	1.57	71.36	1.57	0.16	0.01	0.06	0.04	0.11	0	38.7	26.63	79	0	97	0.81	31	120.5	78.5	0	0	0	4.6	5.1	0.8	3.1	6.4	2.7	9	3513	18.83	51	21	20	10	67.8	184	0.3	N	N	N	1	2
T2DM	2660	20.95	0.71	9.38	0.13	30.91	89.84	3	92.84	2.4	0.2	0.03	0.11	0.08	0.19	0	44.8	27.44	90	1	100	0.9	31	142.5	101	0	0	1	4.6	5.2	1.3	3.4	4	1	18.81	1356.8	25.63	98	22	20	35	67.8	283	6.6	Y	N	N	1	2
T2DM	1137	14.65	0.35	6.59	0.12	21.02	68.13	2.23	70.36	2.25	0.18	0.02	0.15	0.08	0.22	1	41.3	21.49	85	0	94	0.9	18.3	105.5	57.5	0	0	0	4.7	4.9	1.2	3.2	4.1	1.2		2788	2.95	44	18	25	20	95.5	257	3.4	N	N	N	1	2
T2DM	6641	8.76	0.4	5.46	0.13	22.81	76.65	4.62	81.26	1.33	0.22	0.04	0.08	0.05	0.12	1	40.1	27.8	99	0	96	1.03	24.7	113	73.5	0	0	0	4.8	4.3	1	2.5	4.3	1.7	8.2	3348.4	10.18	62	51	66	17	97	351	5.7	N	N	N	1	2
T2DM	5508	22.23	0.49	8.68	0.09	25.65	77.34	2.43	79.77	2.14	0.18	0.03	0.19	0.11	0.3	0	49.6	31.44	102	1	109	0.94	42.1	125	89	0	0	0	4.9	4.8	1.5	2.2	3.2	2.5	16.07	2223.7	30.5	49	23	22	20	59	324	2.4	N	N	N	1	2
T2DM	4582	17.59	0.47	8.73	0.22	27.67	91.41	3.56	94.97	2.74	0.21	0.02	0.25	0.11	0.36	1	46.3	28.02	106	1	111	0.95	24.5	137	86	0	0	1	5	6.9	1.2	4.4	5.8	2.8	10.07	5792.6	11.77	48	53	39	25	108	461	0.9	N	N	N	1	2
T2DM	1831	12.76	0.19	7.79	0.19	39.53	84.35	1.76	86.11	1.37	0.1	0.01	0.12	0.07	0.19	0	56.8	33.71	99	1	114	0.87	41	171.5	103	0	0	1	5.1	6	1.3	3.5	4.6	2.6	10	1669	22.9	59	22	21	27	64.1	301	1.4	Y	N	N	1	2
T2DM	5497	21.55	0.48	10.31	0.13	40.61	106.55	3.6	110.15	1.76	0.16	0.02	0.07	0.04	0.12	0	58.2	25.11	82	0	101	0.81	36	148.5	89.5	0	0	1	5.1	5.7	1.3	3.6	4.4	1.7	3.31	21370	7	39	13	25	13	72	186	1	Y	N	N	1	2
T2DM	540	24.06	0.84	11.54	0.18	42.76	122.19	4.53	126.72	3.85	0.25	0.04	0.3	0.15	0.44	1	48.5	28.43	97	0	102	0.95	26	128	89	0	0	0	5.2	7.2	0.9	4.7	8	3.5	14	2938	4.03	63	21	18	25	75.6	315	3.5	Y	N	N	1	2
T2DM	1091	18.78	0.62	10.38	0.13	31.99	111.88	5.48	117.36	3.05	0.15	0.02	0.06	0.04	0.1	0	62.3	28.06	94	1	104	0.9	36	134	67.5	0	0	0	5.2	5.8	0.8	4.6	7.3	0.9	9	6257	48.64	46	36	40	46	83.9	242	1.5	N	N	N	1	2
T2DM	3928	26.14	0.59	11.57	0.16	46.23	120.31	3.62	123.93	4.27	0.22	0.03	0.15	0.08	0.23	0	54.7	32.62	99	1	113	0.88	40.7	143	92.5	0	0	0	5.2	7.6	2.1	4.9	3.6	1.3	5.39	7842.7	33.88	66	38	28	28	66.9	336	6	Y	N	N	1	2
T2DM	4069	26.03	0.5	10.45	0.14	44.23	99.08	2.75	101.82	2.24	0.18	0.02	0.05	0.04	0.09	0	56.2	25.47	82	0	97	0.85	33.3	113	66	0	0	0	5.2	6.1	2.1	3.5	2.9	1.1	7.52	7578.6	8.21	50	25	30	14	78	245	0.5	Y	N	N	1	2
T2DM	4136	12.14	0.36	5.95	0.09	27.53	90.86	3.62	94.47	2.01	0.22	0.02	0.09	0.05	0.14	1	43	27.91	100	0	105	0.95	27	140	91.5	0	0	0	5.2	5.3	1.4	3.6	3.8	0.6	20.59	9458.7	12	78	43	33	37	108	485	5.6	Y	N	N	1	2
T2DM	4794	16.96	0.43	7.4	0.15	30.68	90.5	2.77	93.27	2.83	0.18	0.02	0.3	0.12	0.41	0	72.5	30.3	111	1	111	1	47.7	120	68.5	0	0	0	5.2	6.6	1.5	4	4.4	2.4	6.08	8060.9	16.72	69	35	25	28	69	405	3.3	N	N	N	1	2
T2DM	5957	16.29	0.39	9.08	0.11	26.86	96.94	3.29	100.23	2.25	0.14	0.01	0.13	0.09	0.23	1	44.8	26.16	97	0	99	0.98	24.5	137.5	90.5	0	0	1	5.2	5.8	0.8	3.7	7.3	2.8	5.55	757.94	11.91	69	14	23	13	56	216	3.7	N	N	N	1	2
T2DM	5983	16.3	0.43	6.24	0.09	27.22	92.72	2.96	95.68	1.98	0.29	0.05	0.15	0.1	0.25	1	71.9	30.71	111	1	113	0.98	32	154.5	77.5	0	0	0	5.2	4.4	1.7	2.1	2.6	1.4	7.4	7653.7	4.6	63	22	26	29	79	462	4.1	N	N	N	1	2
T2DM	463	24.53	0.69	10.75	0.2	31.29	93.17	3.86	97.03	3.53	0.17	0.02	0.32	0.12	0.44	1	48.5	29.17	102	0	107	0.95	27	128.5	77	0	0	0	5.3	7	1.1	4.1	6.4	4.1	18	2828	11.71	44	55	51	80	85.1	365	2.3	N	N	N	1	2
T2DM	907	13.72	0.55	7.72	0.12	27.89	97.17	4.63	101.81	1.71	0.16	0.02	0.3	0.19	0.49	0	56.5	35.59	106	1	114	0.93	45	133	91.5	0	0	1	5.3	6	1.2	4.2	5	1.3	17	3577	24.44	111	50	28	30	59.9	302	9.1	N	N	N	1	2
T2DM	5715	18.83	0.82	9.02	0.15	30.16	98.06	3.57	101.63	3.03	0.25	0.02	0.1	0.08	0.17	0	47.6	23.59	82	0	98	0.84	33.9	144.5	107.5	0	0	0	5.3	5.4	1.9	3.1	2.8	0.8	3.04	7108.5		63	12	16	9	64	191	0.6	N	N	N	1	2
T2DM	6001	21.3	0.82	11.5	0.1	29.31	115.61	6.5	122.11	3.78	0.24	0.02	0.09	0.05	0.14	0	52.3	35.43	104	1	117	0.89	42.8	128.5	89.5	0	0	0	5.3	7	1.3	5	5.4	1.5	16.21	5165.3	4.62	77	47	35	32	63	383	5.8	Y	N	N	1	2
T2DM	966	13.41	0.31	6.34	0.1	27.5	86.45	2.26	88.71	2.09	0.18	0.02	0.19	0.11	0.3	1	56.7	27.94	103	1	105	0.98	21	179	118	0	0	1	5.4	6.4	1.1	4.1	5.8	2.6	9	3435	11.95	62	27	23	25	79.1	426	3	K	K	N	1	2
T2DM	2382	16.48	0.52	7.09	0.13	24.64	97.74	6.97	104.71	1.45	0.24	0.06	0.57	0.27	0.85	1	51.4	24.48	101	0	104	0.97	22	142.5	91.5	0	0	0	5.4	7.3	1.4		5.2	5.7	7.32	4627.1	10.62	64	32	44	43	82.9	372	1.8	N	N	N	1	2
T2DM	2753	9.52	0.47	5.18	0.14	21.17	78.94	4.12	83.06	1.7	0.17	0.02	0.13	0.07	0.2	1	45.3	29.17	103	1	114	0.9	26	100.5	53	0	0	1	5.4	5.6	1	3.7	5.6	2.1	23.82	686.04	10.38	74	43	28	120	72.6	350	2	N	N	N	1	2
T2DM	3075	22.58	0.47	11.92	0.15	37.97	96.4	2.76	99.17	2.81	0.12	0.01	0.18	0.08	0.26	1	61.9	29.13	107	1	109	0.98	27.1	133	90.5	0	0	0	5.4	7.1	1.5	5	4.7	1.4	5.71	6140.5	5.11	64	33	33	32	78.1	364	3.8	N	N	N	1	2
T2DM	3557	28	0.7	12.5	0.14	32.85	107.68	4.11	111.79	2.89	0.28	0.03	0.16	0.08	0.24	1	45.9	25.06	97	0	101	0.96	23	131	86.5	0	0	0	5.4	7.1	1.6	4.8	4.4	1.5	4.82	12089	9.4	76	68	42	26	87.7	352	1.2	Y	N	N	1	2
T2DM	5073	14.96	0.54	6.17	0.15	28.05	93.38	5.15	98.53	1.65	0.22	0.05	0.33	0.17	0.51	1	55.3	30.04	96	0	105	0.91	27.1	136	81	0	0	0	5.4	6.2	1	3.4	6.2	4	11.67	7811.4	8.33	58	25	35	43	101	417	1.2	N	N	N	1	2
T2DM	6380	17.27	0.42	6.48	0.11	24.84	73.91	2.46	76.37	1.65	0.19	0.04	0.1	0.06	0.16	1	42.8	28.45	93	0	104	0.89	22.5	151	95.5	0	0	1	5.4	5.7	1	3.5	5.7	2.7	3.01	8815.8	4.13	51	23	30	31	75	244	0.5	Y	N	N	1	2
T2DM	1407	13.09	0.54	5.19	0.18	22	87.83	4.42	92.25	1.72	0.25	0.03	0.25	0.11	0.36	1	62.4	31.14	110	1	115	0.96	30	149	103	0	0	0	5.5	6.8	1.6	4.5	4.3	1.6	21	2093	17.75	111	26	29	35	80.8	397	1.2	Y	N	N	1	2
T2DM	2620	15.86	0.47	8.43	0.12	28.7	83.46	3.72	87.18	2.46	0.18	0.03	0.11	0.09	0.2	0	59	41.03	125	1	142	0.88	51	119.5	80.5	0	0	0	5.5	5.2	1.4	3.3	3.7	1.2	18.99	1877.8		74	26	35	144	71.6	308	17.4	Y	N	N	1	2
T2DM	3049	16.2	0.25	6.13	0.1	23.24	63.35	1.59	64.94	2.07	0.12	0.01	0.48	0.15	0.63	1	59.1	27.58	98	0	98	1	22.8	133	89.5	0	0	0	5.5	5.4	2	2.6	2.7	1.7	6.18	13826	4.49	52	39	33	40	85.1	513	0.4	N	N	N	1	2
T2DM	3886	14.02	0.48	5.57	0.17	24.17	111.34	6.49	117.83	1.2	0.28	0.04	0.26	0.11	0.37	1	46.6	23.49	89	0	96	0.93	19.7	156.5	103	0	0	0	5.5	7.2	2.1	4.5	3.4	1.4	8.61	4771.3	2.42	69	43	71	127	71.7	370	3.6	N	N	N	1	2
T2DM	4367	14.86	0.32	6.3	0.11	26.43	75.81	2.33	78.15	2.14	0.16	0.02	0.14	0.06	0.2	0	56.2	35.85	120	1	122	0.98	46	173.5	99	0	0	1	5.5	4.6	1.2	2.9	3.8	1.2	39.88	6373.1	30.71	96	27	38	56	84	420	4.1	N	N	N	1	2
T2DM	4728	14.16	0.63	7.86	0.13	32.42	85.74	4.19	89.93	2.21	0.18	0.03	0.21	0.11	0.33	0	49	29.7	90	1	109	0.83	40.3	112.5	64	0	0	1	5.5	5.1	1.3	3	3.9	1.7	16.58	4098.2	47.59	72	19	25	18	63	281	2.3	Y	N	N	1	2
T2DM	5559	15.55	0.2	7.77	0.09	33.24	93.27	2.06	95.33	1.98	0.17	0.01	0.08	0.05	0.13	1	50.5	22.33	84	0	95	0.88	18.9	122	78	0	0	0	5.5	4.9	1.9	2.5	2.6	1.1		11150		67	19	24	20	87	266	1.8	Y	N	N	1	2
T2DM	112	11.57	0.28	7.16	0.11	27.16	88.91	2.51	91.42	2.13	0.22	0.03	0.14	0.07	0.2	1	73.7	29.17	101	0	105	0.96	23	128.5	76	0	0	0	5.6	5.4	1.2	3.7	4.5	1	7	1624	4.32	46	27	26	28	116.6	461	2.2	N	N	N	1	2
T2DM	765	14.97	0.36	7.15	0.13	25.44	80.13	2.49	82.62	2.68	0.16	0.02	0.09	0.05	0.14	1	62.9	23.77	96	0	104	0.92	24	127	80	0	0	0	5.6	4.6	1.4	2.9	3.3	0.7	7	4218	5.82	48	72	35	62	73.5	278	1	N	N	N	1	2
T2DM	1063	13.07	0.27	6.7	0.15	25.05	78.49	2.78	81.27	1.38	0.14	0.02	0.17	0.12	0.29	0	51.1	20.78	66	0	90	0.73	27	125	78	0	0	0	5.6	5.2	1.7	2.9	3.1	1.4	5	4823	11.13	65	12	16	9	62.4	256	0.8	N	N	N	1	2
T2DM	1163	18.52	0.35	8.14	0.18	30.31	69.76	2.26	72.02	2.79	0.18	0.02	0.17	0.06	0.23	1	62.5	35.15	122	1	108	1.13	35	165.5	90.5	0	0	1	5.6	5	1.1	3.1	4.5	1.8	18	8305	37.46	52	23	36	42	71.4	395	2.8	N	N	N	1	2
T2DM	1239	8.02	0.11	4.13	0.12	20.92	62.35	1.55	63.9	0.41	0.11	0.01	0.08	0.05	0.14	1	49.2	30.4	104	1	103	1.01	25	133.5	88.5	0	0	1	5.6	3.9	1	2	3.9	1.9	17	4226	9.97	70	58	38	23	89.4	336	2.2	N	N	N	1	2
T2DM	3658	13.26	0.32	6.82	0.12	29.67	81.72	2.39	84.12	2.24	0.17	0.02	0.08	0.04	0.12	1	71.2	26.98	92	0	106	0.87	25.6	187.5	95	0	0	0	5.6	5.5	1.9	3	2.9	1.3	8.46	14335	4.93	117	59	34	132	97.9	402	2	N	N	N	1	2
T2DM	3815	17.75	0.33	8.06	0.12	30.25	82.28	2.44	84.73	2.65	0.19	0.01	0.17	0.08	0.25	0	67.9	36.5	106	1	117	0.91	48	116.5	75.5	0	0	0	5.6	5.1	1.6	2.8	3.2	1.5	17.5	6598.7	27.7	83	23	23	86	60.2	377	5.1	N	N	N	1	2
T2DM	3887	21.25	0.63	9.04	0.13	33.23	91.1	3.49	94.6	2.1	0.19	0.03	0.23	0.1	0.33	0	65.9	25.39	91	1	105	0.87	29.9	139	77.5	0	0	0	5.6	6.3	1.9	3.5	3.3	1.9	6.45	6340.1	47.36	112	41	34	97	55.9	440	2.8	Y	N	N	1	2
T2DM	4869	12.05	0.57	4.54	0.11	24.91	86.41	3.49	89.89	0.9	0.15	0.01	0.17	0.08	0.26	1	49.7	27.47	91	0	102	0.89	19.5	128	84.5	0	0	0	5.6	5.7	1.2	3	4.8	3.3	12.64	1223.8	3.35	79	40	38	141	86	466	0.9	N	N	N	1	2
T2DM	5981	33.89	0.56	15.01	0.12	48.25	108.78	3.46	112.24	3.01	0.22	0.02	0.11	0.07	0.18	0	67.5	33.76	102	1	115	0.89	48.4	147	93.5	0	0	1	5.6	6.6	2.1	3.6	3.1	2.1	6.49	13231	35.06	83	19	22	26	77	335	1.2	N	N	N	1	2
T2DM	6141	16.92	0.48	9.19	0.11	27.05	85.86	2.82	88.67	2.43	0.12	0.01	0.11	0.08	0.2	0	63.3	21.87	89	1	97	0.92	38.8	111	75	0	0	0	5.6	5.6	1.6	2.6	3.5	3.1	3.01	8604.9	11.74	107	13	26	11	59	214	4.1	N	N	N	1	2
T2DM	6305	21.36	0.67	9.1	0.1	35.66	112.31	4.8	117.11	1.97	0.22	0.02	0.11	0.07	0.19	1	53.3	28.86	109	1	107	1.02	28	134.5	89.5	0	0	0	5.6	6	1.7	3.8	3.5	1.2	8.78	2340.5	16.49	71	46	28	35	73	411	4.1	N	N	N	1	2
T2DM	6556	26.81	0.81	11.99	0.18	38.26	113.28	3.71	116.99	4.4	0.23	0.02	0.12	0.06	0.18	1	58.4	26.55	101	0	108	0.94	27.4	184.5	84.5	0	0	0	5.6	7	2	4.6	3.5	0.8	9.51	8318.8	11.69	49	28	27	47	80	306	0.5	N	N	N	1	2
T2DM	973	15.46	0.39	7.04	0.07	26.51	88.09	3.45	91.53	2.04	0.19	0.02	0.19	0.1	0.29	1	67.1	27.54	100	0	102	0.98	27	137.5	66.5	0	1	0	5.7	5	1.2	3.2	4.2	1.3	10	2355	5.84	48	26	25	40	82.8	299	2.2	Y	Y	N	1	2
T2DM	1132	16.17	0.25	8.64	0.2	27.15	90.34	2.54	92.88	2.51	0.19	0.02	0.09	0.06	0.14	1	49.1	24.19	89	0	99	0.9	22	120	71	0	1	0	5.7	4.7	1.1	3.2	4.3	0.8	10.18	2210	1.98	78	51	34	51	72.6	317	2.4	Y	N	N	1	2
T2DM	1714	16.67	0.78	6.59	0.24	24.87	76.7	3.81	80.51	2.14	0.21	0.03	0.25	0.14	0.39	1	46.4	28.7	100	0	103	0.97	27	182	123.5	0	1	1	5.7	6.7	1	4.3	6.7	3.1	6	5084	6.35	61	18	45	31	55.7	335	2.5	Y	N	N	1	2
T2DM	2942	20.24	0.84	8.5	0.13	27.02	63.01	3.88	66.89	1.7	0.1	0.02	0.22	0.1	0.32	0	47.8	25.69	88	0	102	0.86	12	129	85.5	0	1	0	5.7	4.5	2.4	1.5	1.9	1.3	10.16	15441	18.17	58	19	23	26	80	304	5.5	Y	N	N	1	2
T2DM	4915	14.14	0.46	6.83	0.11	33.35	84.33	3.37	87.7	1.7	0.15	0.02	0.08	0.06	0.14	0	52.1	33.95	111	1	118	0.94	51.1	124	86.5	0	1	1	5.7	6	1	4.2	6	1.8	13.58	6563.9	20.79	71	31	29	27	67	277	1.1	N	N	N	1	2
T2DM	5293	18.77	0.53	7.75	0.11	27.79	82.77	2.9	85.68	1.84	0.17	0.02	0.2	0.09	0.29	1	60	29.06	103	1	110	0.94	29	114	75	0	1	0	5.7	5.5	1.9	3.3	2.9	0.7	5.47	12640	4.25	77	27	31	37	81	382	5.6	Y	N	N	1	2
T2DM	5688	21.99	0.36	10.35	0.12	39.41	91.8	2.41	94.21	1.52	0.23	0.01	0.19	0.09	0.28	0	74.9	24.68	83	0	98	0.85	41.5	120	57.5	0	1	0	5.7	4.6	1.7	2.3	2.7	1.4	18.61	11354	3.13	86	22	26	15	86	269	2.8	N	N	N	1	2
T2DM	6276	15.04	0.36	8.66	0.16	30.16	106.12	2.55	108.66	1.89	0.18	0.01	0.08	0.06	0.14	1	40	23.52	96	0	102	0.94	21.5	115.5	71	0	1	0	5.7	5.5	1.5	3.6	3.7	0.9	4.23	2437.2	5.93	82	17	24	21	82	267	20	N	N	N	1	2
T2DM	6304	25.38	1.03	12.33	0.13	46.56	117.91	5.68	123.59	3.55	0.26	0.04	0.12	0.07	0.18	0	59.7	34.97	99	1	113	0.88	36.5	128	80.5	0	1	0	5.7	6.4	2.3	3.6	2.8	1	6.36	4585.3	27.04	68	26	25	28	110	409	1.9	Y	N	N	1	2
T2DM	899	17	0.3	6.97	0.07	22.85	69.99	2.43	72.42	1.33	0.12	0.01	0.26	0.13	0.39	1	49.4	31.22	115	1	112	1.03	27	143	88.5	0	1	1	5.8	5.8	0.9	3.1	6.4	4.1	31	6859	11.16	50	45	30	33	83.1	427	4.3	N	N	N	1	2
T2DM	1090	11.24	0.45	5.71	0.14	24.33	72.89	3.44	76.33	1.51	0.2	0.03	0.17	0.09	0.26	1	72.3	28.62	104	1	110	0.95	31.1	132	84	0	1	0	5.8	4.8	1.1	2.5	4.4	2.6	16	3557	8.65	50	24	22	25	82	396	2.1	Y	N	N	1	2
T2DM	1317	14.46	0.59	8.3	0.18	28.4	101.69	3.97	105.65	2.18	0.16	0.01	0.16	0.05	0.21	1	40.7	28.67	108	1	114	0.95	26	116	74.5	0	1	0	5.8	6	1.6	4.1	3.8	0.7	5	5550	7.25	68	37	27	15	77.9	201	5.1	N	N	N	1	2
T2DM	2003	11.47	0.37	6.47	0.17	27.51	88.44	3.21	91.65	1.92	0.23	0.02	0.09	0.07	0.16	1	49.6	27.51	96	0	99	0.97	26	127	77.5	0	1	0	5.8	6	1	4.1	6	2.1	7	6027	5.53	54	21	31	16	80.8	278	2.1	Y	N	N	1	2
T2DM	2427	15.86	0.39	6.81	0.11	28.78	79.05	3.47	82.53	0.93	0.17	0.03	0.12	0.06	0.19	0	74.6	29.43	92	1	111	0.83	48	146	70.5	0	1	0	5.8	5.2	1.1	3.5	4.7	1.4	13.63	12048		89	34	30	22	88.8	299	0.4	N	N	N	1	2
T2DM	2509	19.51	0.48	8.14	0.11	21.07	71.01	2.43	73.44	1.86	0.21	0.01	0.13	0.07	0.21	1	58.6	29.33	104	1	108	0.96	26	100	66.5	0	1	0	5.8	5.2	1.3	3	4	2.1	12.3	10396	6.51	47	42	37	21	107.1	373	4.1	N	N	N	1	2
T2DM	2615	17.02	0.48	9.43	0.12	37.34	108.34	3.05	111.39	2.76	0.23	0.02	0.11	0.07	0.18	1	46	30.57	102	0	109	0.94	24	118.5	64	0	1	0	5.8	6.8	1	4.9	6.8	2	10.39	1632.4	7.54	51	33	24	31	74	335	2	Y	N	N	1	2
T2DM	2899	17.24	0.36	8.22	0.13	32.36	91.12	2.81	93.93	2.38	0.23	0.03	0.06	0.05	0.1	0	45.1	27.53	91	1	110	0.83	34.5	139	102.5	0	1	0	5.8	5.9	1.5	3.9	3.9	1	7.18	8051.4	27.43	96	32	23	71	71.6	317	0.6	N	N	N	1	2
T2DM	3384	24.38	0.6	9.76	0.14	30.88	90.92	3.38	94.31	2.24	0.18	0.02	0.22	0.11	0.34	1	48.7	27.06	101	0	108	0.94	24.4	128.5	87	0	1	0	5.8	6.5	1.2	4.3	5.4	2.2	19.17	8937	21.62	70	46	39	38	93	306	2.4	N	N	N	1	2
T2DM	3517	27.17	0.71	14.15	0.18	35.05	109.91	3.4	113.31	4.08	0.26	0.03	0.15	0.09	0.24	0	59	24.54	82	0	102	0.8	30	117	78.5	0	1	0	5.8	6.6	1.6	4.1	4.1	1.9	29.14	15198	10.23	59	14	21	16	73.2	286	1.3	N	N	N	1	2
T2DM	3626	19.34	0.27	9.51	0.1	30.57	88.24	2.43	90.67	1.84	0.14	0.01	0.08	0.07	0.15	0	57.5	23.49	81	0	95	0.85	45.5	108.5	69.5	0	1	0	5.8	5.7	1.4	3.9	4.1	0.9	16.62	3909.3		55	28	24	22	64.9	281	2.4	N	N	N	1	2
T2DM	4619	11.38	0.29	4.47	0.09	25.15	64.8	2.3	67.1	1.3	0.13	0.01	0.31	0.11	0.42	1	58.6	31.55	121	1	114	1.06	18	134	84	0	1	1	5.8	4.6	1	2.1	4.6	3.4	23.51	5475.5	25.31	65	113	63	120	116	497	0.6	N	N	N	1	2
T2DM	4663	10.63	0.35	4.04	0.12	18.7	74.06	3.21	77.28	0.83	0.14	0.01	0.2	0.06	0.26	1	55.2	34.47	113	1	110	1.03	32.3	167	95.5	0	1	0	5.8	4.8	1.8	2.5	2.7	1.2	11.8	7473.2	15.53	72	79	61	241	85	492	1.3	N	N	N	1	2
T2DM	4985	13.89	0.34	7.8	0.14	40.55	109.39	3.95	113.34	1.86	0.18	0.02	0.07	0.06	0.14	0	74.7	34.21	103	1	114	0.9	34.5	142.5	74.5	0	1	0	5.8	5.7	1.5	3.6	3.8	1.3	12.64	8184.8	8.29	48	15	32	19	93	333	2.8	Y	N	N	1	2
T2DM	5080	16.47	0.43	8.15	0.11	35.65	95.22	3.19	98.41	2.42	0.22	0.02	0.22	0.08	0.31	1	60.1	32.12	108	1	110	0.98	33.4	121	87	0	1	1	5.8	6.8	1	4.3	6.8	3.4	5.7	6150.5	11.62	56	24	44	18	81	508	3.7	N	N	N	1	2
T2DM	6421	16.15	0.63	9.39	0.11	37.65	116.5	6.34	122.83	4.32	0.35	0.05	0.14	0.09	0.23	0	52.5	27.44	94	1	106	0.89	41	135	95	0	1	1	5.8	5.7	1.4	3.3	4.1	2.2	10.57	3089.7	27.64	59	65	26	89	77	385	2.1	N	N	N	1	2
T2DM	455	23.1	0.96	9.76	0.14	33.67	100.94	4.63	105.57	3.47	0.22	0.04	0.48	0.22	0.71	1	48.9	31.18	109	1	107	1.02	30	142	90	0	1	1	5.9	8.2	1.2		6.8	6.9	26	5007	20.67	74	35	32	53	86.8	313	4	N	N	N	1	2
T2DM	467	22.54	0.43	10.68	0.12	30.94	89.75	2.43	92.18	2.71	0.11	0.01	0.21	0.11	0.32	1	67.9	24.49	91	0	103	0.88	25	135.5	69	0	1	0	5.9	6.3	1.2	3.7	5.3	3.1	9	4055	4.57	63	23	22	16	87	475	1.6	N	N	N	1	2
T2DM	511	17.72	0.47	8.84	0.07	29.41	87.86	2.99	90.85	1.99	0.12	0.02	0.09	0.06	0.14	0	49.1	26.53	84	0	103	0.82	34	128.5	74	0	1	0	5.9	5.3	1.5	3.2	3.5	1.4		8330	18.6	76	12	16	13	67.7	391	14.2	N	N	N	1	2
T2DM	775	22.57	0.95	9.45	0.13	34.7	101.45	4.62	106.07	3.9	0.21	0.04	0.18	0.08	0.26	0	50.9	31.13	99	1	111	0.89	40	162.5	107	0	1	1	5.9	6.4	1.1	4.6	5.8	1.5	14	4865	11.44	57	44	33	21	73.5	273	0.7	N	N	N	1	2
T2DM	1762	14.09	0.54	6.62	0.2	25.97	85.68	3.4	89.09	1.88	0.21	0.04	0.1	0.07	0.17	0	47.1	26.61	94	1	105	0.9	37	128.5	80	0	1	0	5.9	5.5	1.9	3.1	2.9	1	7	4704	32.78	67	33	30	47	63.4	247	0.7	N	N	N	1	2
T2DM	2749	16.18	0.34	7.77	0.14	28.57	83.33	3.07	86.39	1.47	0.18	0.02	0.17	0.1	0.27	1	58.5	33.02	112	1	113	0.99	32	142	84.5	0	1	0	5.9	5.3	1.2	3.1	4.4	2.3	13.35	4143.7	13.7	82	39	35	59	75.7	340	3.2	N	N	N	1	2
T2DM	2801	20.73	0.33	10.64	0.14	41.74	109.28	3.27	112.55	2.18	0.19	0.01	0.18	0.08	0.26	1	73.2	24.31	99	0	106	0.93	25	141	81	0	1	0	5.9	6.5	1.7	4.3	3.8	1	5.9	10557	5.26	55	27	28	42	93.2	371	0.8	N	N	N	1	2
T2DM	2816	27.63	0.91	12.7	0.16	36.42	110.68	6.13	116.81	3.99	0.24	0.04	0.31	0.17	0.48	0	62.3	28.81	90	1	108	0.83	44	113	63.5	0	1	0	5.9	6.9	1.4	4.7	4.9	1.7	7.08	8893.9	34.89	80	27	31	18	78.3	252	6	N	N	N	1	2
T2DM	2873	18.81	0.51	9.36	0.16	27.06	77.82	3.31	81.13	2.49	0.17	0.03	0.1	0.05	0.15	0	62	28.77	95	1	107	0.89	41	116.5	72.5	0	1	0	5.9	5.5	1.6	3.2	3.4	1.6	21.41	6991.6	31.59	56	34	32	26	69.9	319	2.4	N	N	N	1	2
T2DM	4722	21.02	0.59	12.09	0.2	36.42	109.44	3.34	112.78	4.17	0.31	0.03	0.09	0.04	0.13	0	66.6	19.53	71	0	82	0.87	43.1	120	75.5	0	1	0	5.9	6.6	2.1	4.1	3.1	0.8	3.5	17971	10.63	52	17	20	23	67	254	0.4	N	N	N	1	2
T2DM	5072	25.6	0.63	10.09	0.14	32.83	86.41	3.2	89.6	2.8	0.19	0.02	0.14	0.09	0.23	0	63.5	22.02	75	0	100	0.75	32	117.5	74	0	1	0	5.9	6.1	2.3	3	2.7	1.7	10.66	24060	2.95	66	20	22	20	76	218	0.8	N	N	N	1	2
T2DM	5167	20.98	0.67	9.72	0.14	32.78	99.03	3.48	102.5	2.95	0.28	0.03	0.16	0.11	0.27	1	39.8	28.79	96	0	104	0.92	20	135	77.5	0	1	0	5.9	7.3	1.6	3.8	4.6	4.3	8.43	1922.9	2.87	60	39	81	16	105	303	0.4	Y	N	N	1	2
T2DM	5832	22.92	0.83	9.13	0.15	35.65	98.75	4	102.75	2.39	0.21	0.04	0.23	0.13	0.36	0	44.5	27.94	83	0	101	0.82	35	109	71.5	0	1	0	5.9	6.3	2.5	3.3	2.5	1	5.25	14289	13.68	69	23	24	37	79	265	2.5	N	N	N	1	2
T2DM	6327	18.56	0.5	10.44	0.19	41	105.38	3.88	109.26	2.68	0.2	0.02	0.1	0.05	0.15	0	50.8	22.59	72	0	96	0.75	23	124.5	85.5	0	1	0	5.9	6	2.6	2.9	2.3	1.2		21190	10.5	53	18	19	8	64	179	0.3	Y	N	N	1	2
T2DM	6415	15.79	0.47	7.43	0.08	18.72	73.38	2.48	75.86	2.43	0.15	0.02	0.37	0.2	0.58	1	64.4	25.39	86	0	91	0.95	32.2	126	73	0	1	0	5.9	5.1	1.6	2.6	3.2	2	4.63	2676.8	6.7	121	21	20	161	106	375	1.1	N	N	N	1	2
T2DM	6454	24.42	0.48	12.97	0.25	53.52	151.92	4.31	156.23	2.81	0.27	0.02	0.17	0.11	0.28	0	66.6	25.09	88	0	99	0.89	30.8	114	65	0	1	0	5.9	8.9	2.5	5.7	3.6	1.5	5.25	9440	16.75	82	17	21	16	76	290	1.8	N	N	N	1	2
T2DM	355	16.89	0.45	9.24	0.12	31.66	99.73	3.14	102.87	2.96	0.24	0.02	0.16	0.11	0.26	1	38.2	29.27	99	0	105	0.94	25	111.5	80.5	0	1	0	6	7	1.1	5	6.4	2.1	12	6372	11.54	85	54	45	52	87.7	325	3.6	Y	N	N	1	2
T2DM	1105	12.65	0.29	6.4	0.19	27.04	93.68	2.98	96.66	2.01	0.19	0.02	0.07	0.05	0.12	1	48	26.4	96	0	101	0.95	22	139.5	77.5	0	1	0	6	5.6	1.1	4.2	5.1	0.7	6	4488	10	62	35	21	21	72.5	220	1.5	Y	N	N	1	2
T2DM	1733	27.64	0.7	12.74	0.26	33.88	89.25	4.14	93.38	4.45	0.3	0.04	0.13	0.08	0.22	0	62.5	28.07	99	1	114	0.87	40	129.5	69	0	1	0	6	6.4	1.8	3.9	3.6	1.5	10	11031	31.89	80	29	48	21	71.2	288	3.9	N	N	N	1	2
T2DM	2335	9.05	0.26	5.85	0.11	27.02	71.04	2.46	73.5	1.24	0.13	0.02	0.13	0.06	0.19	1	39.1	36.68	127	1	131	0.97	34	141	79.5	0	1	0	6	4.8	1.4	2.6	3.4	1.8	15	2894	47.72	89	26	19	25	88.5	308	3.3	N	N	N	1	2
T2DM	2549	15.37	0.17	5.83	0.11	17.96	64.15	1.6	65.75	0.6	0.12	0.02	0.39	0.17	0.55	1	61.4	28.61	100	0	109	0.92	20	128.5	66	0	1	0	6	6.6	1.4	4.4	4.7	1.8	5.18	5148.7	10.45	46	40	38	51	83.1	362	0.8	Y	N	N	1	2
T2DM	2558	19.44	0.55	8.06	0.12	33.12	88.88	3.11	91.98	1.95	0.19	0.02	0.11	0.06	0.17	0	66.1	29.73	100	1	106	0.94	45	124	81	0	1	0	6	6.6	2.3	3.4	2.9	2	20.04	24141		90	45	40	79	62.3	270	2.2	Y	N	N	1	2
T2DM	3359	16.31	0.92	9.98	0.13	28.68	89.94	4.77	94.72	4.13	0.21	0.03	0.18	0.09	0.27	1	61.4	38.4	128	1	127	1.01	41	123	74.5	0	1	0	6	5.7	1.5	3.6	3.8	1.3	9.95	6541.6	46.69	50	36	27	35	84.6	431	5	N	N	N	1	2
T2DM	3421	23.75	0.83	10.92	0.17	43.84	119.77	5.44	125.21	3.35	0.23	0.03	0.16	0.1	0.27	0	58.3	26.37	93	1	111	0.84	41	127	85.5	0	1	0	6	7.1	2.2	4.4	3.2	1.1	4.26	21565	28.31	76	21	31	16	80	347	1.8	N	N	N	1	2
T2DM	3496	7.35	0.25	3.77	0.05	19.88	56.04	1.71	57.75	0.98	0.17	0.02	0.13	0.08	0.21	1	67.2	29.13	106	1	109	0.97	28.6	127.5	66.5	0	1	1	6	3.7	0.9	1.9	4.1	2	24.62	5878.7	10.06	66	39	35	25	78.3	475	2.5	N	N	N	1	2
T2DM	3711	13.67	0.52	6.1	0.09	27.16	71.43	3.38	74.81	2.37	0.21	0.04	0.25	0.09	0.35	1	60.5	29.37	106	1	107	0.99	28.7	132.5	79	0	1	0	6	4.6	1.4	2.5	3.3	1.5	5.43	8465.7	8.45	71	39	25	22	92.9	348	0.5	N	N	N	1	2
T2DM	4019	17.89	0.37	9.41	0.16	37.12	106.24	3.8	110.03	2.42	0.26	0.03	0.17	0.09	0.26	0	67.5	28.08	99	1	108	0.92	43	147	92.5	0	1	0	6	6.7	1.5	4.7	4.5	1.2	4.64	14251	13.6	82	52	31	50	71	302	5.8	Y	N	N	1	2
T2DM	4124	16.23	0.41	5.82	0.12	26.89	93.15	3.27	96.42	1.26	0.22	0.02	0.11	0.09	0.2	1	39	30.49	102	0	112	0.91	22.1	117.5	75.5	0	1	0	6	6.3	1.7	4.2	3.7	0.9	12.71	2909.9	13.29	59	43	30	42	112	404	1.2	Y	Y	N	1	2
T2DM	4343	19.07	0.57	8.07	0.13	27.12	76.8	3.15	79.95	3.29	0.22	0.03	0.19	0.08	0.27	1	46.1	27.19	99	0	104	0.95	24	124	91	0	1	0	6	5.3	1.1	3	4.8	2.7	20.89	3382.2	7.39	66	63	45	28	84	416	1.8	Y	N	N	1	2
T2DM	4749	20.05	0.54	7.04	0.14	27.11	90.07	4.41	94.48	1.95	0.16	0.02	0.25	0.07	0.32	1	61.8	31.43	109	1	115	0.95	25	154	99	0	1	0	6	5.9	1.6	3.7	3.7	1.4	11.61	3449.8	13.56	77	27	26	35	102	388	2	N	N	N	1	2
T2DM	4773	6.63	0.17	2.48	0.12	23.37	77.75	1.77	79.53	0.34	0.15	0.01	0.17	0.09	0.26	1	52.8	29.25	96	0	97	0.99	25	135.5	82	0	1	0	6	5.2	1.1	2.8	4.7	2.9	6.29	5596.4	3.73	46	26	27	54	80	470	0.8	N	N	N	1	2
T2DM	4917	18.9	0.42	9.19	0.15	27.39	94.41	3.05	97.45	2.77	0.17	0.01	0.17	0.11	0.29	1	62.3	28.12	104	1	103	1.01	25.5	108	69.5	0	1	0	6	6.3	1.1	4.2	5.7	2.2	8.56	5278.6	2.87	90	20	26	43	86	433	2.6	N	N	N	1	2
T2DM	5209	14.43	0.43	6.98	0.12	30.86	106.95	3.99	110.94	2.22	0.23	0.03	0.16	0.11	0.27	1	52.2	30.59	110	1	112	0.98	25	129.5	79.5	0	1	0	6	6.2	1.3	4.3	4.8	1.4	5.43	5907.6	2.31	65	32	25	48	81	357	2.7	Y	N	N	1	2
T2DM	5875	18.29	0.31	8.11	0.13	23.58	105.38	2.71	108.08	2.03	0.19	0.05	0.21	0.12	0.33	1	35.5	27.89	105	1	105	1	24.6	115	69	0	1	0	6	5.9	1.4	3.8	4.2	1.6	7.08	1226.9	4.05	107	24	34	12	70	448	13.8	N	N	N	1	2
T2DM	6013	16.66	0.68	6.83	0.15	28.41	103.94	4.33	108.27	3.17	0.21	0.05	0.11	0.06	0.17	1	56.5	29.62	102	0	109	0.94	26.8	150.5	86	0	1	0	6	6	1.7	4	3.5	0.7	4.38	6453.8		55	53	44	81	79	387	1.1	N	N	N	1	2
T2DM	6470	19.21	0.68	8.93	0.14	38.65	119.47	3.78	123.25	4.2	0.23	0.02	0.07	0.06	0.13	0	52	24.02	74	0	99	0.75	32.1	115	71.5	0	1	0	6	6	1.8	3.7	3.3	1.2		10479	9.65	58	20	24	14	71	300	1.2	N	N	N	1	2
T2DM	6611	24.54	0.49	12.03	0.15	50.7	119.59	4.03	123.63	2.01	0.17	0.02	0.11	0.08	0.19	0	64.7	34.89	106	1	121	0.88	48.9	151	86	0	1	0	6	6.4	1.6	4.2	4	1.3	9.86	14104	42.32	123	36	35	17	76	380	5.5	N	N	N	1	2
T2DM	608	15.29	0.39	8.81	0.14	36.17	90.11	2.54	92.65	3.61	0.23	0.03	0.12	0.05	0.17	1	60.7	27.26	104	1	111	0.94	25	137	89	0	1	0	6.1	5.2	1.2	3.5	4.3	1.2	37	6222	11.06	42	36	28	36	94.6	319	4.4	N	N	N	1	2
T2DM	834	20.29	0.41	9.07	0.12	28.7	92.93	2.2	95.13	2.68	0.13	0.01	0.09	0.06	0.14	1	35.5	25.46	81	0	98	0.83	14	118	68.5	0	1	0	6.1	5.4	1.5	3.7	3.6	0.5	9	9212		60	23	33	20	90.9	547	1.5	N	N	N	1	2
T2DM	3809	18.28	0.5	8.67	0.14	31.58	106.74	3.33	110.07	3.16	0.22	0.02	0.23	0.12	0.35	1	46.3	28.02	103	1	109	0.94	26	129.5	87.5	0	1	0	6.1	8.3	1.4		5.9	4.6	9.97	5388.4	8.14	65	36	28	37	95.8	301	0.3	K	N	N	1	2
T2DM	4754	21.15	0.38	9.81	0.12	31.23	95.6	2.86	98.46	2.35	0.16	0.02	0.22	0.1	0.32	1	55.9	28.44	100	0	104	0.96	29	126	89.5	0	1	0	6.1	6.8	1.4	3.9	4.9	3.4	16.89	5003.8	10.18	52	39	28	32	80	477	1.8	N	N	N	1	2
T2DM	4861	12.95	0.47	6.42	0.15	21.21	78.01	2.77	80.78	1.89	0.17	0.01	0.12	0.05	0.17	1	65.2	26.37	93	0	101	0.92	21.9	181	117.5	0	1	1	6.1	5.1	1	3.3	5.1	1.8	15.52	3953.6	8.53	49	44	32	38	86	508	1.5	N	N	N	1	2
T2DM	5360	26.3	0.66	12.59	0.16	40.45	117.04	3.92	120.95	3.64	0.27	0.03	0.15	0.08	0.23	0	57.3	24.33	93	1	106	0.88	37.3	142	69	0	1	0	6.1	7.2	1.8	4.8	4	1.3	5.87	15178	10.66	80	24	23	15	91	241	0.9	N	N	N	1	2
T2DM	5641	11.98	0.39	5.13	0.07	24.18	95.76	2.95	98.71	1.7	0.22	0.03	0.17	0.1	0.27	1	73.8	27.99	105	1	107	0.98	29	131.5	78.5	0	1	0	6.1	5.1	1.2	3	4.3	1.9	4.69	7915.7	2.21	91	13	17	17	76	327	10.7	Y	N	N	1	2
T2DM	6161	17.36	0.8	8.16	0.11	23.49	87.69	5.02	92.71	3.31	0.21	0.04	0.21	0.08	0.3	1	63.3	32.35	104	1	109	0.95	35	171	86	0	1	1	6.1	5.5	0.9	3.6	6.1	2.3	11.2	2838.8	13.39	60	62	28	32	107	235	2.4	N	N	N	1	2
T2DM	6190	19.24	0.5	10.02	0.11	37.48	108.88	4.12	113	3.52	0.19	0.02	0.1	0.05	0.15	1	64.6	27.03	101	0	100	1.01	31.3	135.5	79.5	0	1	0	6.1	5.5	1.7	3.4	3.2	0.9	15.6	3279.9	7.35	45	26	33	23	83	366	4.3	N	N	N	1	2
T2DM	6497	17.27	0.4	9.86	0.15	39.07	107.06	3.53	110.59	2.24	0.32	0.03	0.21	0.13	0.34	1	60	25.39	96	0	95	1.01	25.9	129	77	0	1	0	6.1	6.4	1.9	3.8	3.4	1.5	6.41	6083	8.45	118	34	25	34	93	253	1.1	N	N	N	1	2
T2DM	6503	17.01	0.49	7.8	0.12	31.47	105.28	5.15	110.43	1.99	0.26	0.03	0.17	0.13	0.3	1	46.7	34.28	114	1	115	0.99	28.7	125.5	82	0	1	0	6.1	5.8	1.6	3.6	3.6	1.3	11.65	5851.8	13.88	47	80	63	71	113	453	0.8	N	N	N	1	2
T2DM	6629	11.39	0.45	4.43	0.09	19.67	86.24	3.92	90.16	1.36	0.2	0.03	0.24	0.14	0.38	1	52.1	37.98	128	1	131	0.98	35.4	136.5	92	0	1	1	6.1	5.5	1	2.9	5.5	3.5	10.82	3744	18.49	85	69	51	127	84	544	10.1	Y	N	N	1	2
T2DM	50	22.02	0.46	11.14	0.13	28.49	92.26	3.11	95.37	3.59	0.22	0.04	0.14	0.08	0.22	0	53.7	33.72	99	1	113	0.88	43	140	85	0	1	1	6.2	5.8	0.9	3.7	6.4	2.6	11	7568	24.77	76	30	31	22	83	384	11.3	N	N	N	1	2
T2DM	500	22.97	0.67	9.71	0.2	34.13	102.53	3.09	105.62	2.28	0.13	0.01	0.09	0.07	0.16	0	60.2	27.3	90	1	99	0.91	37	131	76.5	0	1	1	6.2	5.1	1.3	3.4	3.9	0.9	11	7973	37.4	107	15	22	19	55.1	185	1.7	N	N	N	1	2
T2DM	1035	14.76	0.33	7.41	0.11	25.78	80.08	2.42	82.5	2.29	0.21	0.02	0.2	0.1	0.3	1	72.2	24.57	95	0	100	0.95	29	151.5	92	0	1	1	6.2	5.3	1.3	3	4.1	2.3	11	3390	6.27	63	56	33	36	90.1	401	1.9	N	N	N	1	2
T2DM	4199	12.86	0.43	5.34	0.2	24.5	84.34	3.34	87.67	2	0.2	0.02	0.19	0.1	0.29	1	48.6	28.5	99	0	104	0.95	25.7	127	86	0	1	0	6.2	5.6	1.1		5.1	5.8	18.57	3183.8	14	63	35	47	44	101	293	3.9	N	N	N	1	2
T2DM	4685	18.29	0.35	6.8	0.17	23.35	77.85	2.57	80.41	1.55	0.12	0.01	0.23	0.1	0.33	1	58.2	27.84	100	0	102	0.98	24	150	91	0	1	1	6.2	5.3	1.2	2.9	4.4	2.7	10.61	23744	8.56	60	67	71	42	120	352	1.4	N	N	N	1	2
T2DM	4772	13.39	0.18	6.54	0.14	27.31	70.31	1.6	71.91	1.1	0.14	0.01	0.08	0.04	0.12	1	41.7	24.71	90	0	106	0.85	21.1	118.5	66	0	1	0	6.2	4.5	1.4	2.5	3.2	1.4	7.23	10709	13.15	58	40	31	38	81	330	12.6	N	N	N	1	2
T2DM	5079	12.38	0.3	5.37	0.11	17.91	64.28	2.28	66.56	1.37	0.11	0.02	0.14	0.1	0.24	1	55.5	26.4	102	0	96	1.06	25.9	118.5	68.5	0	1	0	6.2	3.4	1.7	1.1	2	1.3	4.99	14562	2.83	79	24	24	36	73	272	2.8	N	N	N	1	2
T2DM	5125	19.86	0.31	9.25	0.11	27.2	81.96	1.83	83.79	1.49	0.14	0.01	0.11	0.09	0.2	1	64.2	25.84	86	0	96	0.9	25.9	151.5	94.5	0	1	0	6.2	5.3	1.7	3.2	3.1	0.8	11.07	10528	2.36	49	29	32	40	90	425	2	Y	N	N	1	2
T2DM	5307	22.29	0.43	10.56	0.12	38.68	96.56	3.26	99.83	2.96	0.17	0.01	0.16	0.08	0.25	0	61.5	34.56	120	1	117	1.03	49.8	88	53.5	0	1	1	6.2	5.1	1.2	3.1	4.3	1.7	17.09	10635	90.36	72	17	27	22	120	604	14.9	N	N	N	1	2
T2DM	5776	22.91	0.38	9.52	0.14	34.95	96.48	2.82	99.3	1.47	0.19	0.03	0.27	0.1	0.37	1	62.3	30.32	112	1	114	0.98	27.8	119	71	0	1	1	6.2	5.8	1.2	3.5	4.8	2.4	12.72	5580.8	4.32	51	41	32	34	76	336	1.4	Y	N	N	1	2
T2DM	5848	29.11	1.68	12.42	0.3	37.4	144.9	11.22	156.12	4.09	0.37	0.08	0.58	0.27	0.85	1	38.8	32.6	105	1	107	0.98	29.1	144.5	101	0	1	1	6.2	8.3	1.5		5.5	4.7	30.5	2921.7	7.96	56	90	76	171	94	437	3.1	N	N	N	1	2
T2DM	5942	13.05	0.21	7.51	0.11	33.67	91.94	2.31	94.25	1.83	0.18	0.02	0.27	0.07	0.33	1	52	23.67	94	0	100	0.94		111.5	66.5	0	1	0	6.2	4.6	1.6	2.5	2.9	1.1	3.09	5850.7	5.09	75	31	28	16	96	329	0.5	N	N	N	1	2
T2DM	6618	16.82	0.46	7.72	0.12	27.99	82.06	2.79	84.85	2.54	0.16	0.02	0.34	0.15	0.48	1	67.2	28.96	104	1	109	0.95	23	123	71.5	0	1	1	6.2	4.9	1.4	2.3	3.5	2.7	9.67	6629.7	13.17	36	29	29	27	111	319	1.6	Y	N	N	1	2
T2DM	315	11.97	0.36	6.9	0.1	24.55	87.96	3.25	91.21	2.28	0.18	0.02	0.15	0.08	0.24	1	67.8	30.97	107	1	110	0.97	31	147	82.5	0	1	1	6.3	5.5	1	3.8	5.5	1.5	21	7982	15.73	58	28	31	41	90.9	507	3	N	N	N	1	2
T2DM	422	24.44	0.4	10.83	0.1	30.46	94.84	2.71	97.55	2.91	0.16		0.11	0.06	0.17	0	56.1	26.7	90	1	107	0.84	37	126.5	70	0	1	0	6.3	5.6	1.4	3.8	4	0.9	7	6316	18.58	42	25	23	19	71	204	2.3	Y	N	N	1	2
T2DM	917	16.08	0.63	8.17	0.07	25.34	88.26	4.29	92.56	3.35	0.17	0.03	0.12	0.06	0.18	1	37.6	25.71	88	0	96	0.92	17	148.5	98.5	0	1	1	6.3	6.3	0.9	4.1	7	2.9	11	3961	6.44	61	201	69	56	77.6	281	3.4	N	N	N	1	2
T2DM	1011	17.32	0.39	7.75	0.13	23.65	83.35	2.59	85.94	2.44	0.18	0.02	0.07	0.04	0.11	1	51	29.14	105	1	109	0.96	26	138	84	0	1	0	6.3	4.9	1.1	3.5	4.5	0.7	20	6453	6.56	80	100	49	59	84	273	0.2	N	N	N	1	2
T2DM	1787	9.28	0.5	5.39	0.18	16.48	59.32	4.14	63.46	1.07	0.14	0.04	0.3	0.18	0.48	1	44.1	31.09	100	0	104	0.96	27	148	100.5	0	1	1	6.3	5.9	0.8	3.8	7.4	2.8	14	2429	11.81	58	33	38	32	73.4	369	5.6	Y	N	N	1	2
T2DM	2043	11.73	0.36	6.86	0.17	16.48	69.1	2.26	71.37	1.58	0.22	0.03	0.09	0.08	0.17	1	39.5	29.13	90	0	99	0.91	19	130.5	89	0	1	0	6.3	5.7	1.3	3.7	4.4	1.6	8	3015	7.74	47	53	32	63	74.2	497	0.4	Y	Y	N	1	2
T2DM	2569	27.77	0.77	10.96	0.24	34.71	104.48	4.15	108.64	2.43		0.02	0.24	0.14	0.38	0	59.4	32.37	103	1	106	0.97	42	125.5	79.5	0	1	1	6.3	6.9	1.4	4.6	4.9	2	16.57	4826		94	55	52	25	76.7	302	5.7	Y	K	N	1	2
T2DM	2595	16.7	0.55	5.87	0.12	30.11	84.58	2.99	87.56	2.3	0.14	0.02	0.23	0.12	0.35	1	39.9	26.96	85	0	101	0.84	23	124.5	83.5	0	1	0	6.3	6	1.6		3.8	5.9	7.76	1896.4	1.79	53	39	42	88	81.1	470	2.4	N	N	N	1	2
T2DM	3100	19.16	0.49	9.57	0.11	28.48	81.1	3.29	84.4	2.3	0.16	0.01	0.1	0.06	0.16	1	52.5	28.7	95	0	100	0.95	27	133	80.5	0	1	0	6.3	5.3	1.5	3.4	3.5	0.8	3.76	10778	6.2	67	55	44	38	67.1	357	0.9	N	N	N	1	2
T2DM	3221	19.92	0.52	10.69	0.11	31.32	87.25	3.19	90.43	3.03	0.13	0.01	0.17	0.09	0.26	0	63.4	31.88	102	1	118	0.86	45	163.5	88.5	0	1	1	6.3	5.3	1.5	3.2	3.5	1.4	14.75	2803.4		69	28	31	27	67.3	294	9.8	N	N	N	1	2
T2DM	3510	15.84	0.81	7.23	0.09	26.55	86.47	5.27	91.73	2.14	0.2	0.04	0.11	0.07	0.19	0	63.7	34	118	1	115	1.03	46.5	120	76	0	1	1	6.3	5	0.9	3.1	5.6	2.2	17.04	2832.9	43.03	76	34	21	30	62	354	1.3	Y	N	N	1	2
T2DM	4373	11.12	0.38	5.04	0.15	29.84	91.28	3.99	95.27	2.31	0.17	0.02	0.21	0.09	0.3	1	63.3	29.01	102	0	101	1.01	35.8	158.5	89.5	0	1	0	6.3	5	1.3	3.1	3.8	1.4	15.37	6486.9	14.06	59	25	30	54	90	299	2.6	N	N	N	1	2
T2DM	4547	18.84	0.69	9.03	0.2	32.59	93.22	3.29	96.51	3.77	0.22	0.02	0.13	0.08	0.22	0	69.9	30.68	98	1	115	0.85	41	174	85.5	0	1	1	6.3	5.5	1.6	3.4	3.4	1.1	4.61	11621	9.66	93	18	28	13	84	237	1.5	Y	N	N	1	2
T2DM	4834	14.81	0.43	7.54	0.19	40.24	126	3.39	129.38	2.32	0.23	0.01	0.13	0.06	0.19	1	60.4	27.25	94	0	97	0.97	25.8	153	98.5	0	1	1	6.3	7.4	1.3	5.2	5.7	1.9	10.56	7070.7	8.17	35	28	40	14	85	439	0.8	Y	N	N	1	2
T2DM	5035	16.78	0.86	7.65	0.15	29.38	111.83	6.88	118.71	2.43	0.23	0.03	0.37	0.19	0.56	1	59.7	26.88	97	0	107	0.91	22	160	97.5	0	1	1	6.3	7.3	0.9	5.4	8.1	2.3	21.76	4522	6.5	59	31	24	45	102	470	5.1	Y	N	N	1	2
T2DM	5039	10.52	0.31	5.39	0.16	21.03	75.9	2.65	78.55	1.56	0.11	0.01	0.1	0.09	0.19	1	42.2	30.61	108	1	109	0.99	31	138	102	0	1	1	6.3	5.5	1	3.8	5.5	1.5	13.51	10513	11.16	123	61	46	49	81	441	3.2	N	N	N	1	2
T2DM	5412	25.23	0.35	11.65	0.19	36.65	99.73	2.88	102.61	2.47	0.35	0.03	0.09	0.07	0.16	1	47.9	21.85	83	0	93	0.89	18.8	138.5	92.5	0	1	0	6.3	6.4	2.1	3.9	3	0.8		7629.5	2.24	48	21	35	21	98	356	1	N	N	N	1	2
T2DM	6123	25.65	0.56	12.48	0.15	36.38	107.86	3.03	110.89	4.16	0.23	0.04	0.18	0.07	0.25	1	74.2	22.79	91	0	102	0.89	30	121	66.5	0	1	0	6.3	5.3	2	2.8	2.7	1.1	3.63	7919.6	10.86	60	22	27	22	100	326	1.2	N	N	N	1	2
T2DM	6250	27.54	0.89	10.89	0.1	36.62	92.64	4.29	96.92	3.47	0.16	0.03	0.1	0.06	0.16	0	57.6	33.03	101	1	118	0.86	52	182.5	108.5	0	1	1	6.3	5	2.1	2.6	2.4	0.7	4.05	33704	45.92	61	20	26	22	84	239	1.5	Y	N	N	1	2
T2DM	6262	29.09	0.81	14.29	0.15	47.9	149.75	4.19	153.94	4.68	0.3	0.04	0.09	0.05	0.14	1	46.2	25.06	94	0	95	0.99	22.8	132.5	81.5	0	1	0	6.3	6.9	1.5	4.9	4.6	1.1	6.94	3850.4	5.78	63	42	30	61	74	372	0.7	N	N	N	1	2
T2DM	6437	11.38	0.34	5.06	0.09	22.56	65.56	2.77	68.34	1.09	0.12	0.01	0.28	0.09	0.38	1	54.3	40.76	129	1	115	1.12	36.5	142.5	97	0	1	1	6.3	4.9	0.8	2.1	6.1	4.4	31.89	6215.3	34	78	96	69	136	92	404	1.2	N	N	N	1	2
T2DM	197	16.84	0.21	9.53	0.11	36.64	103.82	2.11	105.92	2.65	0.28	0.02	0.09	0.06	0.14	1	69.4	28.41	101	0	103	0.98	25	113	66.5	0	1	0	6.4	6	1.8	3.6	3.3	1.4	12	5063	5.26	68	35	22	86	105.4	399	0.9	N	N	N	1	2
T2DM	510	16.26	0.44	8.81	0.14	28.8	98.2	3.26	101.45	2.32	0.18	0.02	0.25	0.09	0.34	1	49.6	28.02	95	0	104	0.91	22	129.5	82	0	1	1	6.4	5.7	0.9	3.6	6.3	2.7	10	6805	7.14	103	37	29	26	78.1	328	3.4	N	N	N	1	2
T2DM	737	22.79	0.59	10.49	0.16	37.61	90.64	3.8	94.44	3.32	0.2	0.03	0.16	0.08	0.24	0	62.6	33.57	94	1	115	0.82	45	180	109	0	1	1	6.4	6.2	1.6	4	3.9	1.3	32	7683	35.79	109	57	37	90	73.5	312	4.5	N	N	N	1	2
T2DM	844	13.44	0.21	6.37	0.11	28.05	78.19	1.95	80.14	2.2	0.16	0.01	0.19	0.08	0.27	1	65.7	36.59	120	1	111	1.08	36	129	78.5	0	1	0	6.4	5.1	1.2	3.2	4.3	1.5	8	6843	26.63	74	27	27	42	141.1	457	9.8	N	N	N	1	2
T2DM	985	17.27	0.3	8.1	0.11	27.64	71.2	2.36	73.57	1.73	0.11	0.01	0.26	0.12	0.39	0	70.2	24.96	86	0	102	0.84	39	142	80	0	1	0	6.4	4.3	1.4	2.4	3.1	1		6157	29.88	92	21	33	17	66.5	310	2.2	N	N	N	1	2
T2DM	1022	18.75	0.9	8.93	0.19	30.7	100.85	5.19	106.04	3.22	0.22	0.03	0.29	0.14	0.43	0	66.6	29.82	94	1	108	0.87	43	157	84	0	1	0	6.4	5.5	1.4	3.6	3.9	1.1	7	4316	24.44	66	45	32	33	68.3	305	6.6	N	N	N	1	2
T2DM	1078	18.47	0.89	7.18	0.32	22.79	84.22	6.09	90.31	1.82	0.18	0.04	0.55	0.25	0.79	1	47	22.86	86	0	95	0.91	20	162.5	98	0	1	1	6.4	9.1	1.5	6	6.1	3.6	11	4504	4.67	179	70	50	152	77.2	450	1.2	Y	N	N	1	2
T2DM	1294	16.32	0.29	7.79	0.2	29.34	90.36	2.64	93	1.67	0.18	0.01	0.42	0.18	0.59	0	68.9	25.17	83	0	96	0.86	38	151	80	0	1	0	6.4	5.1	1.4	3.1	3.6	1.3	4	7484	9.06	70	24	27	23	93.6	397	20	Y	N	N	1	2
T2DM	1674	8.7	0.2	5.34	0.22	27.79	70.16	1.61	71.77	1.31	0.08	0.01	0.08	0.04	0.12	1	67.3	26.17	94	0	93	1.01	28	127	66	0	1	0	6.4	4.5	1.5	2.3	3	1.5	5	5612	4.26	70	24	29	15	68	383	0.5	N	N	N	1	2
T2DM	1937	15.67	0.36	7.89	0.18	32.34	102.64	3.06	105.69	1.91	0.18	0.01	0.18	0.07	0.25	0	49.3	28.72	92	1	109	0.84	33	111	62.5	0	1	1	6.4	6.4	1	3.4	6.4	4.4	8	2817	17.94	43	20	15	12	76.9	336	1.7	N	N	N	1	2
T2DM	2555	15.48	0.66	6.78	0.11	22.21	72.66	4.48	77.15	1.81	0.27	0.05	0.12	0.08	0.2	1	46.5	30.44	103	1	107	0.96	27	135.5	92.5	0	1	1	6.4	5.6	1.4	3.3	4	2	19.84	3562.2	17.74	57	37	25	58	71.3	388	1.9	Y	N	N	1	2
T2DM	2688	22.9	0.49	9.44	0.11	38.12	93.98	4.34	98.31	1.94	0.16	0.02	0.24	0.14	0.39	0	61.6	35.44	112	1	122	0.92	51	144.5	84.5	0	1	0	6.4	6.1	1.7	3.9	3.6	1.2	14.9	12406		70	32	27	43	64.9	311	8.1	Y	N	N	1	2
T2DM	3129	10.72	0.29	5.05	0.11	26.7	75.18	2.58	77.76	0.96	0.15	0.01	0.32	0.11	0.43	1	54.7	35.63	110	1	114	0.96	29.7	142	86	0	1	1	6.4	5.4	1.2	2.8	4.5	3.1	9.93	4374.3	8.16	40	35	29	30	75.2	446	1.4	N	N	N	1	2
T2DM	3271	9.96	0.29	4.72	0.06	22.55	55.62	1.84	57.46	2.21	0.18	0.02	0.11	0.06	0.17	0	60.2	37.34	122	1	126	0.97	49.4	124	90	0	1	1	6.4	3.1	0.9	1.6	3.4	1.4	32.34	12151	49.13	103	39	26	34	68.5	419	20	Y	N	N	1	2
T2DM	3550	16.72	0.44	7.07	0.1	28.99	89.9	3.31	93.21	1.57	0.15	0.02	0.21	0.1	0.31	1	68.4	29.17	110	1	111	0.99	24.1	134	80.5	0	1	0	6.4	6.6	1.8	4.3	3.7	1.1	24.02	7217.7	8.94	112	31	31	58	72.6	455	3.8	Y	N	N	1	2
T2DM	4126	20.74	0.58	9.35	0.17	35.88	82.62	3.81	86.43	1.63	0.16	0.03	0.23	0.09	0.32	0	69.5	29.49	93	1	113	0.82	45	140	93.5	0	1	1	6.4	6.7	1.9	4.3	3.5	1.2	12.31	20130	32.23	63	19	24	37	85	269	1.5	Y	N	N	1	2
T2DM	4498	13.96	0.39	5.13	0.14	19.21	68.01	2.77	70.78	2.42	0.19	0.02	0.44	0.14	0.59	1	53.2	24.96	102	0	97	1.05	22.1	136.5	82.5	0	1	0	6.4	5.5	1.2	2.9	4.6	3.2	3.34	7203.5	5.87	49	28	29	102	72	366	1.2	Y	N	N	1	2
T2DM	4707	18.01	0.41	8.9	0.22	42.47	146.91	3.81	150.72	2.48	0.31	0.02	0.11	0.06	0.17	1	59.1	23.94	88	0	95	0.93	20.1	88.5	56	0	1	0	6.4	6.1	2.1	3.6	2.9	0.9	8.08	7273.1	2.22	51	16	28	30	78	369	0.5	Y	N	N	1	2
T2DM	4931	21.28	0.45	9.87	0.2	36.66	118.34	3.74	122.09	2.46	0.21	0.01	0.19	0.12	0.32	1	60	25.03	94	0	103	0.91	29.7	122	70	0	1	0	6.4	6.8	1.7	4.6	4	1	3.22	10954	4.05	55	32	40	14	87	386	0.8	Y	N	N	1	2
T2DM	4941	13.78	0.24	5.19	0.21	32.93	101.58	2.61	104.19	0.72	0.12	0.01	0.19	0.15	0.34	1	49.7	28.78	96	0	99	0.97	25.7	121	75.5	0	1	0	6.4	6.7	2.5	3.6	2.7	1.3	13.79	9867.1	5.99	76	60	43	179	86	300	0.6	Y	N	N	1	2
T2DM	5042	18.19	0.57	7.64	0.1	20.98	64.76	2.74	67.5	3.96	0.21	0.03	0.08	0.06	0.14	1	63.9	24.14	94	0	103	0.91	27	135.5	74.5	0	1	0	6.4	3.3	1.4	1.5	2.4	0.8	11.71	11826	5.43	50	41	27	15	91	360	0.2	N	N	N	1	2
T2DM	5094	17.17	0.78	7.7	0.07	32.97	89.04	4.81	93.85	2.53	0.22	0.03	0.16	0.08	0.24	0	64.1	32.86	106	1	111	0.95	42.5	133	79	0	1	1	6.4	5.8	1	3.6	5.8	2.6	32.94	5199.8	21.27	69	84	51	60	56	513	4	N	N	N	1	2
T2DM	5467	25.52	0.62	10.25	0.12	27.21	91.29	3.08	94.37	2.7	0.21	0.02	0.09	0.06	0.15	1	51.3	30.51	111	1	114	0.97	23.9	152	101	0	1	1	6.4	6.3	1.5	3.6	4.2	2.6	5.66	15656		61	43	52	20	114	458	0.4	N	N	N	1	2
T2DM	5916	12.36	0.38	5.65	0.16	20.9	83.59	3.22	86.81	1.67	0.13	0.01	0.1	0.07	0.17	1	61.9	27.77	95	0	96	0.99	23.2	195	69	0	1	0	6.4	4.7	1.9	2.1	2.5	1.5	17.03	23331	5.07	47	16	49	86	91	275	2.9	N	N	N	1	2
T2DM	6175	12.98	0.59	6.34	0.08	24.22	72.15	2.37	74.52	1.54	0.12	0.02	0.07	0.04	0.12	0	57.9	25.43	94	1	104	0.9	27	131.5	92	0	1	1	6.4	4.3	1.1	2.6	3.9	1.4	3.75	5513.8	11.71	81	53	35	159	79	339	1.1	Y	N	N	1	2
T2DM	6544	12	0.6	5.14	0.1	24.34	88.07	4.42	92.49	1.79	0.22	0.03	0.16	0.1	0.25	1	43.1	39.26	113	1	114	0.99	33	141	88	0	1	1	6.4	5.9	1	4	5.9	2.1	20.71	5521.6	15.11	66	65	43	67	70	321	2	Y	N	N	1	2
T2DM	6748	11.39	0.37	5.68	0.18	38.21	121.88	4.67	126.55	0.73	0.19	0.02	0.17	0.11	0.27	1	51.9	25.16	90	0	97	0.93	27.2	155.5	97.5	0	1	1	6.4	6.5	1.3	4.4	5	1.8	5.41	4287.7	6.04	57	29	29	26	90	418	1.1	N	N	N	1	2
T2DM	119	22.03	0.7	8.84	0.16	32.6	97.16	6.76	103.92	1.8	0.2	0.05	0.13	0.08	0.21	0	57.8	30.78	98	1	104	0.94	42	127	85.5	0	1	1	6.5	6.3	1.3	3.8	4.8	2.6	9	5444	13.81	65	33	32	58	72.4	308	6	N	N	N	1	2
T2DM	652	16.62	0.33	9.95	0.13	31.19	99.44	2.37	101.81	3	0.17	0.02	0.16	0.08	0.24	1	74.7	20.85	85	0	99	0.86	13	153.5	90.5	0	1	0	6.5	5.1	1.8	3	2.8	0.7		11294	2.39	69	22	29	48	65.7	263	0.3	N	N	N	1	2
T2DM	2895	10.69	0.31	6.18	0.14	28.95	80.57	2.39	82.96	1.71	0.18	0.02	0.13	0.06	0.2	1	71.9	25.38	94	0	102	0.92	27	158.5	82	0	1	1	6.5	5.3	1	3.4	5.3	2.1	12.29	6097.3	6.81	64	28	32	20	99.5	384	3.4	N	N	N	1	2
T2DM	4248	13.65	0.27	5.2	0.13	27.92	73.49	2.38	75.87	1.08	0.13	0.02	0.3	0.13	0.43	1	48.3	26.86	98	0	105	0.93	22.7	140.5	84	0	1	0	6.5	6.3	1.8	2.9	3.5	3.5	11.83	13202	9.82	49	39	30	164	90	422	0.2	N	N	N	1	2
T2DM	4827	12.08	0.21	5.52	0.13	23.75	71.2	1.72	72.92	1.26	0.12	0.01	0.1	0.04	0.14	1	73.1	25.88	93	0	102	0.91	25.1	142.5	86	0	1	1	6.5	4.5	1	2.9	4.5	1.3	9.82	5245.2	12.84	39	21	28	22	101	470	1.4	N	N	N	1	2
T2DM	4957	24.21	0.59	10.05	0.13	28.93	86.95	2.82	89.77	2.87	0.2	0.02	0.21	0.13	0.34	1	65.9	25.03	103	1	105	0.98	24	148.5	96	0	1	1	6.5	5.6	1.4	3.3	4	2.1	11.65	8576.5	5.16	101	46	38	32	97	357	8.8	N	N	N	1	2
T2DM	5277	18.9	0.49	7.85	0.11	25.12	91.41	3.51	94.92	2.18	0.15	0.03	0.21	0.11	0.31	1	44.2	25.47	96	0	100	0.96	20	120.5	68	0	1	0	6.5	5.4	1.5	3	3.6	2	11.52	3259		36	18	29	27	92	424	7.4	N	N	N	1	2
T2DM	5286	17.2	0.51	8.52	0.09	30.37	84.84	4.07	88.91	2.07	0.2	0.03	0.21	0.09	0.29	0	59.8	36.85	101	1	120	0.84	47	140	90.5	0	1	1	6.5	5.9	1.5	3.2	3.9	2.6	10.06	3128.5	22.98	37	39	34	44	60	652	3.1	N	N	N	1	2
T2DM	5511	12.73	0.33	7.49	0.09	26.68	86.38	2.14	88.52	2.53	0.14	0.01	0.03	0.02	0.05	1	40.4	31.28	106	1	104	1.02	27.3	119	81.5	0	1	1	6.5	3.5	1	2.1	3.5	0.8	9.14	3267		68	36	28	22	76	389	3.9	N	N	N	1	2
T2DM	5527	17.46	0.5	7.69	0.1	32.04	99.15	4.44	103.59	2	0.27	0.01	0.14	0.12	0.26	0	54.4	31.07	91	1	112	0.81	43.1	129	78.5	0	1	1	6.5	7.4	1.5	4.9	4.9	2.3	13.51	11599	26.4	63	24	37	18	67	329	3	Y	N	N	1	2
T2DM	5794	30.19	0.88	13.97	0.19	52.91	133.19	4.72	137.9	3.27	0.28	0.04	0.32	0.19	0.51	0	51.7	44.37	138	1	148	0.93	50.2	157	109.5	0	1	1	6.5	7.4	1.5	4.7	4.9	2.6	13.63	13823	50.79	66	27	30	16	64	372	20	Y	Y	N	1	2
T2DM	63	13.17	0.67	5.32	0.15	33.18	109.96	4.91	114.87	1.23	0.27	0.05	0.15	0.12	0.26	1	39.9	28.8	99	0	102	0.97	19	146.5	88	0	1	1	6.6	7.1	1.3	4.9	5.5	2.1	15	4995	9.19	52	91	44	62	85.3	417	1.1	N	N	N	1	2
T2DM	203	23.62	0.91	11.2	0.16	29.78	97.19	4.33	101.51	4.08	0.25	0.04	0.31	0.14	0.45	1	58.4	26.31	102	0	106	0.96	22	135	74.5	0	1	0	6.6	5.8	1.2	3.7	4.8	1.9	21	8037	11.23	61	27	26	52	81.5	317	2.6	Y	N	N	1	2
T2DM	1357	17.7	0.55	8.58	0.22	27.09	83.29	3.24	86.53	2.49	0.16	0.02	0.23	0.14	0.37	1	35.5	36.59	112	1	118	0.95	31	139.5	80.5	0	1	1	6.6	7.8	0.9		8.7	11.8	15	6866	13.42	35	47	221	33	73.7	355	1.8	Y	N	N	1	2
T2DM	2128	15.4	0.65	10.18	0.15	24.34	96.35	4.27	100.61	3.67	0.34	0.04	0.17	0.09	0.26	1	63.3	28.51	93	0	106	0.88	27	129.5	83	0	1	0	6.6	6	1.1	4	5.5	1.9	11	8189	7.01	64	22	25	30	104.6	433	1.2	N	N	N	1	2
T2DM	3387	24.25	0.52	11.43	0.17	55.78	113.11	4.17	117.29	1.42	0.2	0.02	0.15	0.09	0.24	0	52.2	39.19	120	1	129	0.93	50.9	178	111	0	1	1	6.6	9.5	2	6.4	4.8	2.5	7.44	5485.2		83	42	35	52	74	350	8.4	N	N	N	1	2
T2DM	3422	17	0.27	7.58	0.1	27.92	78.57	2.47	81.04	1.54	0.15	0.02	0.09	0.05	0.14	1	67.9	32.76	120	1	115	1.04	37	125.5	98	0	1	0	6.6	4.9	1.5	3.1	3.3	0.7	11.07	7016.9	22.93	66	33	24	57	69.5	324	2.2	Y	N	N	1	2
T2DM	3427	20.52	0.79	9.04	0.16	30.69	110.2	6.16	116.36	3.29	0.31	0.04	0.45	0.18	0.64	1	57.5	30.46	108	1	110	0.98	31	113.5	74.5	0	1	1	6.6	7.6	1.4	4.7	5.4	3.4	22.79	10490	12.14	98	54	53	64	105.2	420	9.5	N	N	N	1	2
T2DM	3442	18.66	0.52	9.18	0.14	30.36	84.26	2.71	86.97	2.15	0.18	0.03	0.21	0.1	0.31	1	64.9	25.18	100	0	104	0.96	25	130.5	75.5	0	1	0	6.6	5.2	1.5	2.8	3.5	2	14.5	19228	25.11	81	36	31	53	81.7	393	1	Y	N	N	1	2
T2DM	3515	23.96	0.64	10.12	0.12	32.98	104.23	4.18	108.42	2.7	0.27	0.05	0.32	0.14	0.47	0	58.9	28.08	87	0	105	0.83	40.4	135.5	85.5	0	1	1	6.6	7.2	1.2	4.7	6	2.9	14.95	7887.8	42.63	92	41	46	27	75.5	442	7.2	N	N	N	1	2
T2DM	3781	11.71	0.46	4.74	0.11	22.93	80.09	3.78	83.87	1.03	0.18	0.03	0.15	0.1	0.25	1	51.8	24.64	89	0	95	0.94	24.9	132.5	82.5	0	1	0	6.6	6.1	1.7	3.5	3.6	1.9	10.74	7340.8	6.61	47	99	58	152	88.4	339	1.2	N	N	N	1	2
T2DM	3893	17.34	0.42	5.96	0.11	27.97	86.65	3.7	90.35	1.23	0.14	0.02	0.16	0.08	0.25	1	61.7	29	111	1	114	0.97	30.4	137.5	91	0	1	1	6.6	5.9	2.2	3.1	2.7	1.3	26.01	5370.5	12.84	72	26	32	164	93.8	421	6.7	N	N	N	1	2
T2DM	4281	15.42	0.24	7.16	0.13	23.04	66.96	1.59	68.55	2.11	0.1	0.01	0.06	0.04	0.1	1	68.3	27.31	101	0	102	0.99	24	118	76.5	0	1	0	6.6	4.1	1.7	2	2.4	0.8	10.55	8208.1	4.11	82	23	27	21	98	333	0.3	N	N	N	1	2
T2DM	4501	13.92	0.62	5.91	0.11	19.6	79.57	4.71	84.28	1.93	0.17	0.02	0.2	0.12	0.32	1	60	26.97	101	0	107	0.94	19.8	132	94	0	1	0	6.6	5.9	1.9	3.5	3.1	1.2	21.09	10406	11.15	44	47	38	37	89	484	2.7	N	N	N	1	2
T2DM	4812	26.3	0.87	11.56	0.21	44.19	124.37	5.12	129.5	3.54	0.28	0.03	0.26	0.11	0.36	0	64.6	35.04	107	1	117	0.91	52	139	79	0	1	0	6.6	7.4	2.2	4.6	3.4	1.3	9.02	17993	45.98	73	25	38	22	80	341	2.2	N	N	N	1	2
T2DM	5265	16.27	0.48	6.94	0.09	32.22	90.35	4.86	95.21	1.08	0.15	0.02	0.08	0.06	0.13	0	63.7	28.97	101	1	109	0.93	47.5	140.5	73	0	1	1	6.6	4.7	1.6	2.2	2.9	2.1	4.18	10795	14.22	66	114	170	117	65	247	19.3	Y	N	N	1	2
T2DM	5930	15	0.31	8.74	0.13	39.05	107.16	3.38	110.53	1.86	0.16	0.01	0.06	0.05	0.11	0	48.3	24.06	78	0	104	0.75	35	121	74	0	1	0	6.6	5.9	2.2	3.2	2.7	1.1	7	9843.3	16.01	67	30	26	21	66	248	1	N	N	N	1	2
T2DM	6184	31.93	0.72	14.81	0.18	49.79	137.2	5.07	142.27	3.7	0.2	0.02	0.19	0.09	0.28	1	53.5	30.77	112	1	114	0.98	29.3	135	91.5	0	1	1	6.6	7.3	1.7	5.1	4.3	1.2	7.95	5599.3	17.72	60	25	18	21	79	469	1.3	N	N	N	1	2
T2DM	201	21.76	0.57	8.7	0.13	34.48	98.74	3.41	102.15	3.73	0.31	0.04	0.32	0.13	0.46	0	71.1	31.29	105	1	105	1	31	167.5	90	0	1	1	6.7	5.6	1.2	3	4.7	3.1	10	3232	22.59	97	35	38	99	77.3	405	10.8	N	N	N	1	2
T2DM	299	22.71	0.52	9.59	0.12	35.39	95.6	4.05	99.65	1.82	0.19	0.02	0.21	0.12	0.33	0	59.7	30.83	100	1	105	0.95	44	156	81.5	0	1	1	6.7	6.9	1.5	4.6	4.6	1.8	9	5441	20.23	129	33	25	31	38	231	8.4	Y	N	N	1	2
T2DM	1935	14.3	0.46	6.49	0.19	23.2	79.11	3.31	82.42	1.52	0.25	0.04	0.06	0.06	0.12	1	51.3	31.13	97	0	108	0.9	27	131	84	0	1	0	6.7	5.5	1.5	3.2	3.7	1.7	6	9672	5.77	65	35	38	27	70.8	346	5.7	Y	N	N	1	2
T2DM	2692	15.29	0.48	7.12	0.14	34.99	111.57	3.93	115.5	2.25	0.2	0.03	0.17	0.1	0.27	1	59.9	28.48	98	0	106	0.92	27	138.5	73.5	0	1	0	6.7	6	1.4	3.9	4.3	1.6	4.76	3564.8	4.57	79	17	25	38	73.7	347	4.7	N	N	N	1	2
T2DM	3087	17.91	0.33	8.24	0.14	21.3	75.67	2.2	77.87	1.54	0.13	0.02	0.48	0.3	0.78	1	56.9	32.38	114	1	111	1.03	29	152	86.5	0	1	1	6.7	5.4	1		5.4	5.6	9.89	1567.6	5.39	63	54	40	28	92.6	476	1.8	Y	N	N	1	2
T2DM	3889	7.88	0.29	4.1	0.1	23.45	72.85	2.38	75.23	1.33	0.17	0.02	0.06	0.03	0.08	0	47.9	28.08	87	0	112	0.78	35.5	104.5	68	0	1	0	6.7	4.4	1.4	2.6	3.1	0.9	18.76	6411.6	15.86	48	13	17	16	66	306	0.8	Y	N	N	1	2
T2DM	5376	23.42	0.55	10.27	0.11	37.83	91.89	4.06	95.95	3.37	0.3	0.04	0.21	0.1	0.31	0	60.7	31.44	102	1	110	0.93	42.6	136.5	83.5	0	1	1	6.7	6.7	1.1	4.3	6.1	2.8	37.13	6960.5	28.46	61	35	40	35	91	506	4.8	N	N	N	1	2
T2DM	5737	28.39	0.81	10.41	0.22	40.87	118.4	4.81	123.21	2.16	0.26	0.05	0.66	0.21	0.87	1	66.7	34.23	108	1	110	0.98	33.7	169	101	0	1	1	6.7	8.5	1.6	5.3	5.3	3.5	17.05	5137.2	3.82	55	33	79	35	85	436	2.7	Y	N	N	1	2
T2DM	6132	18.52	0.42	9.09	0.13	28.2	100.16	2.94	103.1	2.33	0.18	0.02	0.06	0.04	0.1	1	65.8	27.8	101	0	111	0.91	27.5	149	85.5	0	1	0	6.7	5.4	1.3	3.6	4.2	1	19.11	5428.9	5.52	71	30	45	26	76	383	6	N	N	N	1	2
T2DM	915	16.88	0.51	7.12	0.08	24.06	74.59	2.33	76.92	3.14	0.15	0.02	0.07	0.04	0.11	1	50.1	25.05	92	0	99	0.93	18	132.5	88	0	1	0	6.8	4.4	1.2	2.8	3.7	0.8	7	6745	10.5	57	22	19	22	78.1	312	0.7	N	N	N	1	2
T2DM	2113	11.15	0.25	4.48	0.32	21.71	76.75	2.83	79.57	0.57	0.1	0.01	0.63	0.16	0.79	1	44.1	22.6	93	0	100	0.93	19	132.5	79	0	1	1	6.8	6.8	0.9		7.6	22.4	3.69	2872.2	1.97	62	58	85	138	58.1	362	0.2	N	N	N	1	2
T2DM	2433	9.1	0.19	4.54	0.07	23.79	63.84	1.82	65.66	0.85	0.13	0.01	0.15	0.08	0.24	1	50.9	31.44	105	1	109	0.96	27	116.5	73.5	0	1	1	6.8	4.7	1.2	2.5	3.9	2.2	13.83	9101.4	12.34	63	37	26	25	104.2	433	1.8	N	N	N	1	2
T2DM	2472	16.33	0.51	6.69	0.09	22.42	79.79	3.31	83.1	1.81	0.23	0.02	0.18	0.12	0.3	1	47.6	27.96	97	0	101	0.96	22	131.5	87.5	0	1	1	6.8	5.5	0.8	3.8	6.9	1.9	9.02	13462	5.05	57	29	28	41	90.1	422	2	Y	N	N	1	2
T2DM	3143	18.61	0.86	7.98	0.14	22.65	83.27	5.54	88.81	2.25	0.17	0.04	0.26	0.14	0.39	1	73.2	26.45	99	0	103	0.96	28	145	79	0	1	0	6.8	5.2	1.3	3.4	4	1.1	23.39	5424.8	20.35	83	16	22	23	100.6	370	20	N	N	N	1	2
T2DM	3245	12.64	0.65	6.62	0.12	24.88	78.89	5.64	84.53	2.73	0.19	0.03	0.06	0.05	0.11	0	46.9	33.63	121	1	113	1.07	45.4	132.5	76.5	0	1	1	6.8	4.6	1.2	2.9	3.8	1.2	3.95	11223	38.19	129	46	48	69	48.7	323	5.2	N	N	N	1	2
T2DM	3721	12.15	0.25	5.88	0.07	23.65	74.91	2.62	77.53	1.46	0.15	0.02	0.1	0.06	0.15	1	62	30.14	120	1	116	1.03	26.2	143.5	94	0	1	1	6.8	5	1.2	3.3	4.2	1.2	24.71	3699.6	5.87	50	69	53	27	72.9	261	3.2	N	N	N	1	2
T2DM	3916	13.9	0.26	5.6	0.09	23.24	69.32	2.31	71.63	1.26	0.16	0.02	0.14	0.06	0.2	1	52.9	37.06	121	1	117	1.03	36.6	99	62.5	0	1	1	6.8	4.3	1.1	2.4	3.9	1.8	28.05	5801.4	37.4	68	53	37	34	76	366	2.6	N	N	N	1	2
T2DM	4939	29.23	0.23	10.41	0.19	38.11	103.62	2.32	105.95	1.08	0.15	0.02	0.12	0.06	0.18	1	62.7	22.38	84	0	101	0.83	17.3	175.5	97.5	0	1	0	6.8	5.3	2.4	2.7	2.2	0.4	3.17	23922		67	25	35	54	85	371	1.1	N	N	N	1	2
T2DM	5335	25.06	0.75	10.58	0.14	34.1	106.73	3.76	110.49	2.66	0.2	0.03	0.38	0.18	0.56	1	74.2	27.76	103	1	108	0.95	26	190	111	0	1	1	6.8	6.1	1.7	3.5	3.6	1.9	13.33	15504	5.99	74	20	23	30	148	497	1.2	N	N	N	1	2
T2DM	5351	17.49	0.42	7	0.1	35.21	72.75	2.9	75.65	1.37	0.16	0.02	0.12	0.07	0.19	0	60.7	33.98	109	1	120	0.91	44.8	157	106.5	0	1	1	6.8	4.6	1.7	2.3	2.7	1.3	12.35	6264.7	34	98	24	19	40	74	374	5	N	N	N	1	2
T2DM	5411	26.49	0.65	12.67	0.14	49.28	113.14	4.07	117.21	2.67	0.24	0.03	0.16	0.11	0.27	0	70.8	26.38	85	0	100	0.85	41.7	179.5	92.5	0	1	1	6.8	6.4	1.6	3.8	4	2.3	9.91	9610.2	28.21	64	11	26	13	75	329	14.1	Y	N	N	1	2
T2DM	5759	13.66	0.42	5.97	0.08	34.16	106.3	3.99	110.28	1.02	0.25	0.04	0.11	0.08	0.19	1	51.5	30.16	103	1	108	0.95	26.7	136.5	100.5	0	1	1	6.8	5.3	1.7	3.1	3.1	1.1	12.17	6944	9.61	45	22	22	23	89	412	3.6	N	N	N	1	2
T2DM	6311	15.68	0.84	5.38	0.11	20.02	82.65	5.17	87.83	1.26	0.2	0.05	0.32	0.13	0.44	1	43.1	33.42	110	1	108	1.02	29	136	91	0	1	1	6.8	6.1	1.4	3.8	4.4	1.9	15.05	2413.1	16.88	77	57	44	97	74	305	2	Y	N	N	1	2
T2DM	121	17.02	0.42	7.8	0.21	33.99	90.65	2.88	93.54	1.57	0.18	0.03	0.17	0.08	0.24	1	58.1	23.39	83	0	96	0.86	17	132	75.5	0	1	0	6.9	6.5	2.2	3.4	3	1.9	3	10364	1.68	45	14	25	46	89.7	454	0.5	Y	N	N	1	2
T2DM	278	20.81	0.44	8.58	0.09	35.64	94.37	2.71	97.08	3.83	0.31	0.02	0.16	0.06	0.22	1	65.9	26.5	97	0	99	0.98	29	129	74	0	1	0	6.9	5	1.4	3	3.6	1.4	6	7918	5.25	89	20	25	43	76.2	292	5.4	N	N	N	1	2
T2DM	776	16.02	0.43	7.94	0.12	27.19	84.5	2.82	87.32	2.26	0.16	0.02	0.09	0.05	0.14	1	71.6	35.22	118	1	116	1.02	32	161	79.5	0	1	0	6.9	5.4	1.5	3.4	3.6	1.2	10	3900	17.12	85	34	26	74	67.5	263	3.4	N	N	N	1	2
T2DM	1235	19.57	0.33	9.52	0.18	34.88	98.8	2.96	101.76	2.57	0.23	0.02	0.17	0.08	0.25	1	60	27.85	101	0	110	0.92	26	136	82.5	0	1	0	6.9	6	1.5	4	4	1.2	9	6387	8.03	46	25	26	22	78.1	302	20	Y	N	N	1	2
T2DM	2011	14.6	0.46	7.39	0.26	19.71	78.85	3.07	81.92	2.42	0.18	0.02	0.1	0.07	0.17	1	59.2	24.8	79	0	100	0.79	19	114.5	62.5	0	1	0	6.9	6.2	1.6	4.2	3.9	0.8		7513	1.96	96	26	32	19	91.7	290	0.8	N	N	N	1	2
T2DM	2198	9.87	0.56	6.25	0.11	18.62	76.37	4.23	80.6	1.92	0.2	0.05	0.13	0.1	0.23	1	74.2	33.12	118	1	111	1.06	34	172	80.5	0	1	0	6.9	4.9	1.6	3.1	3.1	0.5	13.23	9275.2	21.51	96	22	26	36	105	346	7.3	N	N	N	1	2
T2DM	2744	20	0.39	9.08	0.12	37.23	84.9	2.37	87.27	1.95	0.19	0.02	0.14	0.07	0.21	0	71.6	29.64	95	1	113	0.84	45	158	85	0	1	1	6.9	5.8	1.6	3.4	3.6	1.8	6.83	7192.9	20.45	59	23	27	23	79.1	271	2.1	Y	N	N	1	2
T2DM	2778	30.9	1.31	12.38	0.23	33.66	123.14	6.65	129.79	3.98	0.39	0.06	0.23	0.16	0.38	1	48	27.76	99	0	104	0.95	27	111.5	72	0	1	0	6.9	8.5	1.2	6.3	7.1	2.2	7.07	9237.8		40	46	40	71	100.9	380	0.6	N	N	N	1	2
T2DM	2900	17.97	0.63	9.75	0.13	31.03	96.04	3.95	99.99	4.01	0.19	0.02	0.19	0.11	0.3	1	72.8	27.8	107	1	106	1.01	34	162	92	0	1	1	6.9	6.1	1.4	4	4.4	1.5	9.63	6206.8	12.52	79	20	24	31	114	501	7.9	N	N	N	1	2
T2DM	2931	12.35	0.76	4.14	0.08	20.91	75.63	4.65	80.28	2.21	0.19	0.03	0.28	0.07	0.34	1	60.8	29.31	108	1	109	0.99	32	135.5	87	0	1	1	6.9	4.8	1.2	3.1	4	1.1	10.7	7665.6	5.64	71	71	57	80	60.8	304	2	N	N	N	1	2
T2DM	3655	10.31	0.33	4.74	0.06	20.56	58.94	2.88	61.83	1.78	0.18	0.03	0.18	0.08	0.26	1	60.4	40.16	129	1	127	1.02	47	121.5	72.5	0	1	1	6.9	4	1.1	2.1	3.6	1.7	25.44	5154.1	21.36	78	88	50	68	108.7	562	1.7	N	N	N	1	2
T2DM	3806	20.27	0.6	9.56	0.21	39.47	127.09	4.83	131.92	3.3	0.31	0.03	0.24	0.12	0.36	0	74.8	24.59	84	0	100	0.84	44	157	82	0	1	0	6.9	7.8	2	4.7	3.9	2.4	6.06	23134	11.28	102	18	35	16	59.7	287	2.5	N	N	N	1	2
T2DM	4083	11.28	0.18	6.15	0.16	33.21	100.26	1.84	102.1	0.97	0.1	0.01	0.1	0.07	0.17	1	42.9	28.39	100	0	103	0.97	21.8	110.5	61	0	1	1	6.9	5.9	0.9	3.7	6.6	2.9	3.95	5850	31.7	61	21	16	18	82	262	0.5	N	N	N	1	2
T2DM	4520	25.65	0.79	10.87	0.25	35.25	100.13	5.62	105.75	3.37	0.25	0.04	0.15	0.07	0.22	1	54.4	30.69	109	1	111	0.98	28.1	134	81.5	0	1	0	6.9	6.9	1.7	4.6	4.1	1.4	20.58	4483.1	34.88	62	50	34	47	95	342	3.9	Y	Y	N	1	2
T2DM	4554	14.42	0.24	7.72	0.17	44.21	91.02	2.56	93.58	2.07	0.16	0.02	0.12	0.07	0.19	0	71.6	35.83	110	1	121	0.91	43.9	113	74	0	1	1	6.9	6.2	1.3	4.1	4.8	1.7	28.13	9139.7	16.15	84	21	35	11	84	356	3.3	Y	N	N	1	2
T2DM	5344	17.67	0.63	6.37	0.1	27.48	84.92	4.25	89.18	2.27	0.27	0.04	0.16	0.13	0.3	0	64.2	33.86	118	1	124	0.95	34	151.5	86	0	1	1	6.9	4.9	1.3	2.2	3.8	3.1	23.43	2702	39.1	115	24	58	11	64	284	0.6	N	N	N	1	2
T2DM	5390	14.67	0.41	6.24	0.12	29.38	80.47	3.35	83.81	1.59	0.15	0.03	0.24	0.11	0.35	1	56.2	26.4	100	0	104	0.96	27.8	159	102	0	1	0	6.9	5.3	2.2	2.5	2.4	1.4		1541.4	8.35	81	60	44	144	105	410	2.4	N	N	N	1	2
T2DM	6345	18.63	0.47	8.1	0.11	28.73	83.9	3.06	86.96	1.83	0.13	0.01	0.24	0.18	0.42	0	64.5	34.73	103	1	121	0.85	46.6	150.5	100.5	0	1	1	6.9	4.8	1.4	2.7	3.4	1.6	9.89	9993.1	43.38	51	29	32	27	76	363	2.8	N	N	N	1	2
[truncated: 3 more columns]

## Sheet: Table 3 - Data
pat ID	F1DIAB	gluc	gender	age	BMI	LipidLowDrugs	doxSO	doxSA	deoxySLtotal	trig
44	0	4.9	0	47.7	33.77	0	0.07	0.04	0.11	1.4
50	1	6.2	0	53.7	33.72	0	0.14	0.08	0.22	2.6
53	0	6	0	51.7	25.78	0	0.19	0.09	0.27	1.3
63	1	6.6	1	39.9	28.8	0	0.15	0.12	0.26	2.1
95	0	6.4	1	57.8	27.51	0	0.23	0.11	0.34	3.3
104	0	6.8	1	47.8	28.57	0	0.23	0.11	0.34	2.9
112	1	5.6	1	73.7	29.17	0	0.14	0.07	0.2	1
119	1	6.5	0	57.8	30.78	0	0.13	0.08	0.21	2.6
121	1	6.9	1	58.1	23.39	0	0.17	0.08	0.24	1.9
168	0	5.8	1	50.4	27.25	0	0.35	0.12	0.47	2.3
196	0	5.3	0	63.4	34.73	0	0.07	0.04	0.11	1.2
197	1	6.4	1	69.4	28.41	0	0.09	0.06	0.14	1.4
198	0	6.3	1	53.5	25.91	0	0.17	0.08	0.25	2.6
201	1	6.7	0	71.1	31.29	0	0.32	0.13	0.46	3.1
203	1	6.6	1	58.4	26.31	0	0.31	0.14	0.45	1.9
232	0	4.9	0	41.9	21.87	0	0.09	0.05	0.14	0.5
236	0	6.1	1	73.7	28.41	0	0.29	0.13	0.41	2.1
239	0	5.4	1	58.2	23.3	0	0.29	0.11	0.4	0.9
245	0	5.5	1	69.8	28.64	0	0.38	0.15	0.53	0.8
249	0	5.6	1	55.2	26.41	0	0.08	0.05	0.13	0.8
266	0	5	1	54.2	28.34	0	0.19	0.1	0.29	2.3
270	0	5.3	0	71.7	31.2	0	0.16	0.08	0.24	1.2
277	0	5.5	0	72.1	28.38	0	0.13	0.07	0.2	1.4
278	1	6.9	1	65.9	26.5	1	0.16	0.06	0.22	1.4
279	0	4.9	1	47.9	28.04	0	0.07	0.03	0.1	0.7
296	0	5.8	1	56.1	33.13	1	0.12	0.06	0.18	0.7
299	1	6.7	0	59.7	30.83	0	0.21	0.12	0.33	1.8
315	1	6.3	1	67.8	30.97	0	0.15	0.08	0.24	1.5
319	0	5.8	1	50.3	36.58	0	0.34	0.18	0.52	2.4
335	0	5.6	0	71.4	21.87	0	0.11	0.06	0.17	1.2
336	0	5.5	0	57.6	37.77	0	0.06	0.02	0.09	0.9
340	0	6.3	1	64	26.18	0	0.12	0.06	0.18	0.7
355	1	6	1	38.2	29.27	0	0.16	0.11	0.26	2.1
359	0	5.5	1	44.1	28.63	0	0.16	0.08	0.25	1.2
381	0	5.5	1	72.2	25.38	0	0.15	0.08	0.23	0.8
392	0	6.2	1	60.2	25.24	0	0.18	0.08	0.26	1
404	0	5.7	0	67.1	32.72	0	0.09	0.07	0.16	2.1
422	1	6.3	0	56.1	26.7	0	0.11	0.06	0.17	0.9
455	1	5.9	1	48.9	31.18	0	0.48	0.22	0.71	6.9
463	1	5.3	1	48.5	29.17	0	0.32	0.12	0.44	4.1
467	1	5.9	1	67.9	24.49	0	0.21	0.11	0.32	3.1
500	1	6.2	0	60.2	27.3	0	0.09	0.07	0.16	0.9
510	1	6.4	1	49.6	28.02	0	0.25	0.09	0.34	2.7
511	1	5.9	0	49.1	26.53	0	0.09	0.06	0.14	1.4
540	1	5.2	1	48.5	28.43	0	0.3	0.15	0.44	3.5
562	0	6.1	1	62.2	28.55	1	0.33	0.1	0.43	4.8
608	1	6.1	1	60.7	27.26	0	0.12	0.05	0.17	1.2
625	0	5.5	1	46.6	23.56	0	0.07	0.04	0.11	1.1
630	0	6.5	1	64.1	25.91	0	0.12	0.07	0.18	1
650	0	6.6	0	58	40.75	0	0.14	0.08	0.21	1.3
652	1	6.5	1	74.7	20.85	0	0.16	0.08	0.24	0.7
668	0	6.4	0	71.7	34.22	0	0.23	0.12	0.35	1.8
671	0	5.7	1	40.1	29.03	0	0.17	0.1	0.28	1
684	0	6.7	1	72.8	31.42	0	0.29	0.12	0.4	1.9
694	0	5.4	0	62.4	22.75	0	0.21	0.09	0.3	1.2
720	0	5.8	1	46.2	30.13	0	0.37	0.15	0.53	4
725	0	5.8	1	49.8	32.31	0	0.18	0.11	0.29	2.7
732	0	6.2	0	54.2	25.63	0	0.04	0.04	0.08	0.3
737	1	6.4	0	62.6	33.57	0	0.16	0.08	0.24	1.3
744	0	6.1	1	60.7	27.61	0	0.19	0.11	0.3	2.7
765	1	5.6	1	62.9	23.77	0	0.09	0.05	0.14	0.7
775	1	5.9	0	50.9	31.13	0	0.18	0.08	0.26	1.5
776	1	6.9	1	71.6	35.22	0	0.09	0.05	0.14	1.2
834	1	6.1	1	35.5	25.46	0	0.09	0.06	0.14	0.5
835	0	6.4	0	62.5	36.25	1	0.12	0.06	0.18	2
838	0	5.2	1	43.2	28.79	0	0.26	0.14	0.4	1.8
844	1	6.4	1	65.7	36.59	0	0.19	0.08	0.27	1.5
854	0	5	1	45.4	28.03	0	0.15	0.08	0.23	0.6
861	0	5.3	1	35.7	36.92	0	0.06	0.05	0.12	0.7
896	0	5.1	0	56.1	25.2	0	0.14	0.09	0.23	1.5
899	1	5.8	1	49.4	31.22	0	0.26	0.13	0.39	4.1
907	1	5.3	0	56.5	35.59	0	0.3	0.19	0.49	1.3
911	0	5.2	1	56.1	23.15	0	0.08	0.04	0.11	0.9
914	0	6	1	62.2	27.04	0	0.12	0.07	0.19	0.7
915	1	6.8	1	50.1	25.05	0	0.07	0.04	0.11	0.8
917	1	6.3	1	37.6	25.71	0	0.12	0.06	0.18	2.9
929	0	5.6	0	66	24.54	0	0.14	0.09	0.23	2.3
966	1	5.4	1	56.7	27.94	0	0.19	0.11	0.3	2.6
973	1	5.7	1	67.1	27.54	1	0.19	0.1	0.29	1.3
985	1	6.4	0	70.2	24.96	1	0.26	0.12	0.39	1
1002	0	6.4	1	58.7	27.37	0	0.25	0.06	0.31	1.9
1009	0	5.7	0	61.7	34.29	1	0.17	0.11	0.28	2.2
1011	1	6.3	1	51	29.14	1	0.07	0.04	0.11	0.7
1014	0	5.4	0	61.6	23.23	1	0.13	0.05	0.18	1.5
1019	0	5.9	0	69.4	25.06	0	0.2	0.09	0.29	1.2
1022	1	6.4	0	66.6	29.82	0	0.29	0.14	0.43	1.1
1035	1	6.2	1	72.2	24.57	1	0.2	0.1	0.3	2.3
1063	1	5.6	0	51.1	20.78	0	0.17	0.12	0.29	1.4
1074	0	6.2	0	68.7	24.17	0	0.1	0.06	0.16	0.9
1078	1	6.4	1	47	22.86	0	0.55	0.25	0.79	3.6
1088	0	5.6	1	70.3	28.48	1	0.13	0.06	0.19	0.6
1090	1	5.8	1	72.3	28.62	0	0.17	0.09	0.26	2.6
1091	1	5.2	0	62.3	28.06	0	0.06	0.04	0.1	0.9
1095	0	5.3	1	56.1	26.41	0	0.1	0.05	0.15	2.5
1105	1	6	1	48	26.4	0	0.07	0.05	0.12	0.7
1120	0	4.9	1	67.4	27.98	1	0.14	0.06	0.2	1.5
1128	0	6.2	1	52.5	25.12	0	0.07	0.05	0.12	0.9
1132	1	5.7	1	49.1	24.19	0	0.09	0.06	0.14	0.8
1137	1	4.7	1	41.3	21.49	0	0.15	0.08	0.22	1.2
1138	0	6.1	1	36	27.58	0	0.19	0.08	0.27	1.2
1163	1	5.6	1	62.5	35.15	1	0.17	0.06	0.23	1.8
1172	0	6.1	1	62.3	30.29	1	0.1	0.07	0.17	2.8
1179	0	6	0	69.3	28.1	0	0.14	0.08	0.22	1.1
1195	0	6.3	0	67	30.26	1	0.08	0.05	0.13	1.5
1198	0	6	1	47.6	31.23	0	0.19	0.08	0.27	1.1
1204	0	5.5	0	63.5	21.48	0	0.18	0.1	0.29	1.3
1206	0	6.4	1	59.3	23.08	0	0.19	0.08	0.27	1.6
1210	0	6.9	0	62.1	34.1	0	0.18	0.08	0.26	1.7
1213	0	6.6	1	57.7	29.17	0	0.28	0.1	0.38	1
1235	1	6.9	1	60	27.85	0	0.17	0.08	0.25	1.2
1239	1	5.6	1	49.2	30.4	0	0.08	0.05	0.14	1.9
1250	0	6.1	1	62.9	21.84	0	0.37	0.14	0.51	1
1276	0	5.2	1	72.9	27.4	0	0.24	0.08	0.32	1.2
1292	0	6.1	1	51	26.42	1	0.21	0.08	0.29	2.1
1294	1	6.4	0	68.9	25.17	0	0.42	0.18	0.59	1.3
1317	1	5.8	1	40.7	28.67	0	0.16	0.05	0.21	0.7
1322	0	5.7	1	49.5	27.93	0	0.21	0.07	0.29	1
1356	0	5.9	1	39.3	31.45	0	0.09	0.05	0.15	1.6
1357	1	6.6	1	35.5	36.59	0	0.23	0.14	0.37	11.8
1400	0	5.8	1	72.9	24.19	0	0.25	0.08	0.33	1
1407	1	5.5	1	62.4	31.14	0	0.25	0.11	0.36	1.6
1426	0	5.8	1	51.9	23.81	0	0.08	0.03	0.11	0.7
1453	0	6.2	1	68	28.15	0	0.2	0.09	0.28	2.1
1458	0	6.8	1	64.5	34.33	0	0.17	0.06	0.23	1.9
1498	0	5.8	1	64.5	24.02	0	0.18	0.07	0.25	1.2
1533	0	6.4	1	65.9	28.08	1	0.34	0.1	0.44	1.6
1554	0	5.7	0	74.5	24.45	0	0.14	0.03	0.17	1.2
1574	0	6.6	1	55.8	27.44	0	0.18	0.09	0.27	1.2
1576	0	6.2	1	70.3	26.36	0	0.1	0.05	0.15	0.8
1580	0	5.9	0	58	26	0	0.1	0.05	0.16	1.3
1583	0	6.1	1	58.6	28.93	0	0.15	0.11	0.26	0.8
1615	0	4.9	1	54.4	28.8	0	0.44	0.16	0.61	4.8
1627	0	5.6	1	54.2	31.11	0	0.29	0.18	0.47	3
1644	0	5.6	0	48.7	30.08	0	0.22	0.15	0.37	1.7
1652	0	5.9	1	57.2	28.29	0	0.14	0.09	0.23	0.9
1654	0	6.4	0	59.2	32.08	0	0.06	0.03	0.1	1.3
1659	0	5.6	1	49.1	24.07	0	0.03	0.03	0.06	0.9
1668	0	6	1	66.7	28.33	0	0.18	0.08	0.26	1.6
1674	1	6.4	1	67.3	26.17	1	0.08	0.04	0.12	1.5
1677	0	5.5	1	71.2	27.41	1	0.18	0.08	0.26	1
1688	0	6	0	63.5	32.89	0	0.21	0.11	0.32	2.1
1714	1	5.7	1	46.4	28.7	0	0.25	0.14	0.39	3.1
1717	0	5	0	63.9	33.9	0	0.24	0.16	0.4	1.7
1727	0	5.5	0	62.9	20.59	0	0.06	0.03	0.09	0.7
1733	1	6	0	62.5	28.07	1	0.13	0.08	0.22	1.5
1735	0	6	1	71.8	29	0	0.13	0.07	0.2	1.1
1736	0	6.7	1	54.6	24.34	0	0.1	0.08	0.18	1.3
1747	0	5.3	0	38.3	28.72	0	0.02	0.03	0.05	1.3
1750	0	6.8	1	45.7	23.58	0	0.04	0.03	0.06	1
1762	1	5.9	0	47.1	26.61	0	0.1	0.07	0.17	1
1787	1	6.3	1	44.1	31.09	0	0.3	0.18	0.48	2.8
1793	0	6.9	0	61.7	31.63	0	0.1	0.05	0.15	1.9
1824	0	5.8	0	46.4	26.68	0	0.12	0.05	0.17	1.4
1831	1	5.1	0	56.8	33.71	0	0.12	0.07	0.19	2.6
1851	0	5.2	0	57.4	37.96	0	0.09	0.06	0.15	1.3
1854	0	6.4	1	73.2	24.99	0	0.21	0.09	0.3	1.6
1908	0	6	0	62.9	31.92	0	0.13	0.06	0.19	1.3
1926	0	6.2	1	42.2	28.62	0	0.14	0.08	0.22	1.3
1935	1	6.7	1	51.3	31.13	0	0.06	0.06	0.12	1.7
1937	1	6.4	0	49.3	28.72	0	0.18	0.07	0.25	4.4
1980	1	4.6	0	38.7	26.63	0	0.06	0.04	0.11	2.7
1993	0	5.2	0	54.9	34.05	0	0.13	0.07	0.19	1.1
2003	1	5.8	1	49.6	27.51	0	0.09	0.07	0.16	2.1
2005	0	5.9	1	56.5	26.92	0	0.14	0.08	0.23	1.3
2007	0	6.1	1	39.7	31.87	0	0.08	0.05	0.13	0.9
2011	1	6.9	1	59.2	24.8	0	0.1	0.07	0.17	0.8
2017	0	4.8	1	63.2	31.16	0	0.08	0.05	0.13	0.8
2043	1	6.3	1	39.5	29.13	0	0.09	0.08	0.17	1.6
2046	0	6	1	39.7	28.17	0	0.1	0.07	0.17	1.4
2056	0	6.3	1	71.9	29.87	1	0.3	0.13	0.44	2.1
2081	0	6.3	1	47.2	23.88	0	0.23	0.1	0.33	1.1
2113	1	6.8	1	44.1	22.6	0	0.63	0.16	0.79	22.4
2118	0	6.1	0	50.9	45.72	0	0.13	0.07	0.2	3.1
2119	0	5.2	0	59.5	26.29	0	0.13	0.06	0.19	1.1
2128	1	6.6	1	63.3	28.51	0	0.17	0.09	0.26	1.9
2137	0	5.8	1	57.8	31	0	0.15	0.09	0.24	1.1
2151	0	5.7	1	37.9	23.1	0	0.09	0.04	0.14	0.5
2164	0	6	1	68	24.55	0	0.12	0.06	0.17	1.1
2198	1	6.9	1	74.2	33.12	0	0.13	0.1	0.23	0.5
2213	0	6	0	65.3	24.79	0	0.12	0.09	0.21	1.4
2216	0	6.8	1	61	29.77	1	0.11	0.09	0.2	1.4
2235	0	6.5	1	71.6	25.37	0	0.08	0.04	0.11	0.7
2251	0	6.8	0	60.9	33.69	0	0.25	0.12	0.37	1.9
2252	0	5.9	1	60.1	30.28	0	0.05	0.04	0.1	1.2
2267	0	5.5	0	70.2	31.72	0	0.16	0.08	0.23	1.4
2289	0	5.9	0	62.8	29.28	0	0.1	0.05	0.15	1.6
2303	0	6.8	1	68.6	26.85	0	0.1	0.07	0.16	1
2313	0	5.3	0	53.2	35.34	0	0.24	0.12	0.36	3.9
2322	0	5.6	1	61.8	23.61	0	0.08	0.06	0.15	1
2335	1	6	1	39.1	36.68	0	0.13	0.06	0.19	1.8
2355	0	6.7	0	60.8	28.44	1	0.14	0.07	0.2	2
2373	0	6.4	1	44.1	28.25	0	0.08	0.07	0.15	2.1
2376	0	5.6	1	44.9	35.12	0	0.39	0.23	0.62	2.7
2382	1	5.4	1	51.4	24.48	0	0.57	0.27	0.85	5.7
2404	0	5.5	1	63.5	23.89	0	0.09	0.06	0.16	1.3
2427	1	5.8	0	74.6	29.43	0	0.12	0.06	0.19	1.4
2430	0	5.7	0	71.9	29.89	0	0.17	0.11	0.28	1.9
2433	1	6.8	1	50.9	31.44	0	0.15	0.08	0.24	2.2
2464	0	5.5	1	58.7	26.43	0	0.17	0.09	0.26	1.1
2472	1	6.8	1	47.6	27.96	0	0.18	0.12	0.3	1.9
2473	0	6.5	1	47.5	27.75	0	0.16	0.08	0.24	2.2
2509	1	5.8	1	58.6	29.33	0	0.13	0.07	0.21	2.1
2532	0	6	1	39.8	28.73	0	0.11	0.06	0.17	1.3
2541	0	5.5	1	48.1	26.31	0	0.16	0.08	0.24	1.3
2547	0	4.9	1	52.3	32.88	0	0.1	0.08	0.19	2.1
2549	1	6	1	61.4	28.61	0	0.39	0.17	0.55	1.8
2551	0	6.3	0	58.2	30.43	1	0.23	0.14	0.36	2.8
2555	1	6.4	1	46.5	30.44	1	0.12	0.08	0.2	2
2558	1	6	0	66.1	29.73	0	0.11	0.06	0.17	2
2568	0	5.9	0	68	28.18	0	0.11	0.1	0.21	1.4
2569	1	6.3	0	59.4	32.37	0	0.24	0.14	0.38	2
2595	1	6.3	1	39.9	26.96	0	0.23	0.12	0.35	5.9
2607	0	5.3	0	62.4	28.34	0	0.14	0.12	0.26	1.7
2615	1	5.8	1	46	30.57	0	0.11	0.07	0.18	2
2620	1	5.5	0	59	41.03	0	0.11	0.09	0.2	1.2
2621	0	5.5	1	59.5	30.03	0	0.33	0.11	0.44	2.5
2629	0	5.1	0	66.1	29.12	0	0.09	0.06	0.14	1.3
2660	1	4.6	0	44.8	27.44	0	0.11	0.08	0.19	1
2671	0	5.4	0	60.8	32.04	1	0.16	0.06	0.21	1.2
2680	0	5.2	1	55.5	29.24	0	0.18	0.08	0.26	1.4
2688	1	6.4	0	61.6	35.44	0	0.24	0.14	0.39	1.2
2692	1	6.7	1	59.9	28.48	0	0.17	0.1	0.27	1.6
2697	0	6.1	1	41.4	25.47	0	0.11	0.05	0.16	1
2700	0	6.2	0	59.3	27.98	0	0.22	0.12	0.34	2.9
2712	0	6.4	1	49.6	27.72	0	0.13	0.07	0.2	0.5
2715	0	5.3	0	56.3	34.25	0	0.09	0.06	0.15	1.1
2717	0	5.7	1	61.6	23.74	0	0.06	0.04	0.11	0.7
2720	0	5.9	0	49.8	22.96	0	0.12	0.08	0.19	1
2738	0	5.8	0	47.7	28.07	0	0.08	0.07	0.15	1.4
2743	0	5.3	1	59.6	23.04	0	0.16	0.11	0.27	2.6
2744	1	6.9	0	71.6	29.64	0	0.14	0.07	0.21	1.8
2749	1	5.9	1	58.5	33.02	1	0.17	0.1	0.27	2.3
2753	1	5.4	1	45.3	29.17	0	0.13	0.07	0.2	2.1
2773	0	5.8	1	59	29.32	0	0.19	0.08	0.27	2.9
2778	1	6.9	1	48	27.76	0	0.23	0.16	0.38	2.2
2785	0	6.1	0	49.5	28.34	0	0.12	0.08	0.19	0.9
2798	0	5.5	1	48.4	33.46	0	0.13	0.08	0.21	1.5
2801	1	5.9	1	73.2	24.31	0	0.18	0.08	0.26	1
2813	0	5.4	1	45.2	28.03	0	0.23	0.17	0.4	5
2814	0	4.5	0	45.2	27.2	0	0.09	0.04	0.13	0.7
2816	1	5.9	0	62.3	28.81	0	0.31	0.17	0.48	1.7
2819	0	5.3	1	61.3	25.6	0	0.33	0.1	0.43	1.1
2826	0	6.6	1	61.3	26.31	0	0.13	0.07	0.2	0.8
2873	1	5.9	0	62	28.77	0	0.1	0.05	0.15	1.6
2880	0	6.8	1	73.9	27.94	0	0.35	0.14	0.49	1.5
2888	0	5.6	1	51.3	30.22	1	0.34	0.17	0.51	1.8
2895	1	6.5	1	71.9	25.38	0	0.13	0.06	0.2	2.1
2899	1	5.8	0	45.1	27.53	0	0.06	0.05	0.1	1
2900	1	6.9	1	72.8	27.8	0	0.19	0.11	0.3	1.5
2931	1	6.9	1	60.8	29.31	0	0.28	0.07	0.34	1.1
2940	0	6.5	1	46.7	25.1	0	0.24	0.11	0.35	1.4
2941	0	5.9	1	57.9	25.66	0	0.06	0.05	0.12	1.5
2942	1	5.7	0	47.8	25.69	0	0.22	0.1	0.32	1.3
2948	0	4.6	0	38.4	25.97	0	0.09	0.06	0.15	2.1
2977	0	5.3	1	61.1	29.02	0	0.08	0.04	0.12	0.8
2995	0	4.9	0	50.9	27.21	0	0.06	0.04	0.09	0.9
3000	0	5.5	1	64	33.72	0	0.31	0.14	0.45	2.7
3015	0	6.5	0	53.3	32.28	0	0.33	0.12	0.45	1.5
3034	0	4.5	1	42.1	30.14	0	0.09	0.05	0.15	1.2
3039	0	6.5	1	63.8	28.67	0	0.29	0.14	0.43	2.1
3049	1	5.5	1	59.1	27.58	1	0.48	0.15	0.63	1.7
3060	0	6.5	1	54	28.25	0	0.15	0.1	0.25	2.8
3075	1	5.4	1	61.9	29.13	0	0.18	0.08	0.26	1.4
3086	0	6.1	1	60.3	27.69	0	0.1	0.07	0.18	0.8
3087	1	6.7	1	56.9	32.38	0	0.48	0.3	0.78	5.6
3100	1	6.3	1	52.5	28.7	0	0.1	0.06	0.16	0.8
3118	0	5.3	0	66.6	24.78	0	0.09	0.06	0.15	0.8
3127	0	6.1	1	41	26.85	0	0.15	0.07	0.22	1.2
3129	1	6.4	1	54.7	35.63	0	0.32	0.11	0.43	3.1
3136	0	5.1	1	62.6	27.74	0	0.14	0.09	0.23	1.8
3143	1	6.8	1	73.2	26.45	0	0.26	0.14	0.39	1.1
3155	0	5.7	1	60.9	29.49	0	0.12	0.08	0.2	4.6
3164	0	6	1	61.5	30.67	0	0.36	0.17	0.52	4.2
3171	0	5.6	1	53.8	35.51	0	0.19	0.11	0.31	3.7
3187	0	6.1	0	58.3	27.39	0	0.08	0.05	0.13	2
3191	0	6.6	1	68.6	35.39	0	0.07	0.05	0.11	0.8
3209	0	5.8	0	49.1	26.43	1	0.12	0.09	0.21	2.1
3221	1	6.3	0	63.4	31.88	0	0.17	0.09	0.26	1.4
3245	1	6.8	0	46.9	33.63	0	0.06	0.05	0.11	1.2
3269	0	6.1	1	65	25.37	0	0.09	0.05	0.14	0.6
3271	1	6.4	0	60.2	37.34	1	0.11	0.06	0.17	1.4
3276	0	5.9	0	61.7	27.66	0	0.15	0.07	0.22	1.3
3285	0	5.4	1	52.6	25.99	0	0.1	0.05	0.15	1.8
3300	0	6.1	0	64.7	29.88	0	0.14	0.07	0.21	1.6
3307	0	5.9	1	73.5	22.77	0	0.15	0.11	0.26	1.5
3313	0	6.7	1	56.6	33.27	0	0.23	0.14	0.38	2.6
3314	0	6.5	1	68	27.33	0	0.31	0.15	0.46	1.8
3320	0	5.3	0	54.9	37	0	0.17	0.13	0.29	2.9
3347	0	6.1	0	70.8	26.48	0	0.15	0.08	0.24	1.9
3357	0	5.5	1	50.5	25.4	0	0.05	0.04	0.09	1.1
3359	1	6	1	61.4	38.4	0	0.18	0.09	0.27	1.3
3364	0	5.9	1	55.7	39.79	0	0.2	0.11	0.31	2.1
3380	0	5.2	1	59.3	28.55	0	0.15	0.09	0.24	1.7
3384	1	5.8	1	48.7	27.06	1	0.22	0.11	0.34	2.2
3387	1	6.6	0	52.2	39.19	0	0.15	0.09	0.24	2.5
3390	0	5.5	0	66.6	36.22	0	0.14	0.06	0.2	1.4
3404	0	5.6	1	40.3	23.17	0	0.15	0.07	0.23	1.9
3421	1	6	0	58.3	26.37	0	0.16	0.1	0.27	1.1
3422	1	6.6	1	67.9	32.76	0	0.09	0.05	0.14	0.7
3427	1	6.6	1	57.5	30.46	0	0.45	0.18	0.64	3.4
3434	0	6.3	1	49.2	24.59	0	0.09	0.06	0.14	1.2
3442	1	6.6	1	64.9	25.18	0	0.21	0.1	0.31	2
3443	0	5.5	0	73.4	30.57	0	0.16	0.1	0.26	1.4
3466	0	6.2	1	56.9	29.17	0	0.19	0.09	0.28	6.6
3471	0	5.4	0	51.8	33.33	0	0.14	0.1	0.24	3
3474	0	4.9	1	63.6	28.9	0	0.25	0.17	0.42	0.9
3481	0	5.9	1	46.7	27.69	0	0.31	0.15	0.46	1.5
3496	1	6	1	67.2	29.13	0	0.13	0.08	0.21	2
3510	1	6.3	0	63.7	34	1	0.11	0.07	0.19	2.2
3515	1	6.6	0	58.9	28.08	0	0.32	0.14	0.47	2.9
3517	1	5.8	0	59	24.54	0	0.15	0.09	0.24	1.9
3521	0	6.1	0	63.4	32	0	0.15	0.09	0.24	1.9
3527	0	5.6	0	68.6	27.44	0	0.06	0.04	0.1	0.9
3532	0	5.6	0	57	33.39	0	0.15	0.06	0.21	1.3
3534	0	4.2	1	64.5	29.48	0	0.07	0.06	0.14	0.9
3545	0	5.7	1	74	29.9	0	0.22	0.07	0.29	2.1
3550	1	6.4	1	68.4	29.17	0	0.21	0.1	0.31	1.1
3557	1	5.4	1	45.9	25.06	0	0.16	0.08	0.24	1.5
3586	0	5.5	1	50.8	30.73	0	0.09	0.05	0.15	1.1
3592	0	5.3	0	38.5	35.54	0	0.07	0.04	0.11	0.7
3598	0	6	1	46.2	30.3	1	0.09	0.04	0.13	0.7
3617	0	6	1	65.2	27.83	0	0.16	0.11	0.28	1.6
3626	1	5.8	0	57.5	23.49	0	0.08	0.07	0.15	0.9
3645	0	5.6	1	51.1	32.17	0	0.1	0.06	0.15	1.7
3655	1	6.9	1	60.4	40.16	0	0.18	0.08	0.26	1.7
3658	1	5.6	1	71.2	26.98	0	0.08	0.04	0.12	1.3
3671	0	5.7	0	73.3	32.96	0	0.43	0.17	0.6	2.8
3678	0	6.3	1	66.3	24.72	0	0.17	0.06	0.23	1.2
3695	0	5.6	1	46.6	28.47	0	0.17	0.09	0.26	1.4
3708	0	6	1	61.6	26.14	0	0.17	0.08	0.25	2.8
3711	1	6	1	60.5	29.37	0	0.25	0.09	0.35	1.5
3713	0	6.3	0	56	31.31	0	0.34	0.16	0.5	2.4
3716	0	5.6	1	57.6	41.69	0	0.21	0.08	0.28	2.1
3721	1	6.8	1	62	30.14	0	0.1	0.06	0.15	1.2
3723	0	5.9	1	59	25.85	0	0.46	0.21	0.67	1.2
3729	0	5.5	1	56.5	29.78	1	0.11	0.05	0.16	1.7
3743	0	6.2	0	65.4	31.43	0	0.16	0.09	0.25	1.7
3763	0	5.6	1	61.9	34.66	0	0.07	0.05	0.12	1
3781	1	6.6	1	51.8	24.64	0	0.15	0.1	0.25	1.9
3787	0	4.9	0	51.6	30.95	0	0.15	0.13	0.28	1.9
3789	0	5.9	0	50.5	32.09	0	0.07	0.05	0.12	0.9
3806	1	6.9	0	74.8	24.59	0	0.24	0.12	0.36	2.4
3809	1	6.1	1	46.3	28.02	0	0.23	0.12	0.35	4.6
3811	0	6	0	56.9	24.87	0	0.16	0.08	0.24	1.7
3815	1	5.6	0	67.9	36.5	0	0.17	0.08	0.25	1.5
3825	0	6.5	1	62.1	30.22	1	0.2	0.09	0.29	1.3
3834	0	6.4	1	66.7	30.33	1	0.13	0.06	0.19	1
3861	0	5.9	1	51.4	28.99	0	0.19	0.08	0.27	1.5
3869	0	5.8	1	49.3	26.76	0	0.15	0.07	0.22	1.1
3886	1	5.5	1	46.6	23.49	0	0.26	0.11	0.37	1.4
3887	1	5.6	0	65.9	25.39	0	0.23	0.1	0.33	1.9
3889	1	6.7	0	47.9	28.08	0	0.06	0.03	0.08	0.9
3893	1	6.6	1	61.7	29	0	0.16	0.08	0.25	1.3
3916	1	6.8	1	52.9	37.06	1	0.14	0.06	0.2	1.8
3928	1	5.2	0	54.7	32.62	0	0.15	0.08	0.23	1.3
3958	0	6.1	1	61.7	27.26	0	0.07	0.05	0.12	1
3990	0	6.3	1	50.4	26.42	0	0.23	0.12	0.36	1.9
4008	0	5	0	61	29.24	0	0.06	0.05	0.11	1.9
4009	0	5.7	0	57.9	24.14	0	0.26	0.14	0.4	1.9
4019	1	6	0	67.5	28.08	0	0.17	0.09	0.26	1.2
4038	0	5.9	0	69	35.79	0	0.09	0.06	0.15	1.2
4053	0	5.2	0	45.1	23.2	0	0.09	0.05	0.14	1
4054	0	4.7	1	43	22.12	0	0.06	0.04	0.1	0.6
4064	0	5.5	1	61.9	29.89	0	0.59	0.19	0.78	13.6
4065	0	5	1	56.8	38.53	0	0.17	0.06	0.23	1.5
4068	0	5	1	40.8	26.16	0	0.09	0.05	0.14	1.2
4069	1	5.2	0	56.2	25.47	0	0.05	0.04	0.09	1.1
4083	1	6.9	1	42.9	28.39	0	0.1	0.07	0.17	2.9
4095	0	6.7	1	53.4	29.9	0	0.19	0.09	0.28	3.9
4124	1	6	1	39	30.49	0	0.11	0.09	0.2	0.9
4125	0	5.3	1	53.4	38.61	0	0.2	0.1	0.3	3.7
4126	1	6.4	0	69.5	29.49	0	0.23	0.09	0.32	1.2
4136	1	5.2	1	43	27.91	0	0.09	0.05	0.14	0.6
4199	1	6.2	1	48.6	28.5	1	0.19	0.1	0.29	5.8
4203	0	5.8	1	60.2	26.43	0	0.33	0.14	0.46	2.1
4215	0	6.2	1	48.5	27.86	0	0.11	0.07	0.17	1.5
4230	0	5.8	0	43.4	28.68	0	0.07	0.05	0.13	0.7
4232	0	4.6	0	41.1	25.82	0	0.06	0.04	0.1	1
4242	0	6	1	40.9	40.41	0	0.13	0.08	0.21	1.4
4248	1	6.5	1	48.3	26.86	0	0.3	0.13	0.43	3.5
4252	0	6.2	1	51.5	30.26	0	0.17	0.11	0.28	2.1
4257	0	5.5	1	64.1	35.4	0	0.09	0.03	0.12	1.4
4258	0	6.7	1	62.9	27.44	0	0.22	0.12	0.33	4.7
4259	0	5.2	0	57.3	36	0	0.15	0.09	0.24	0.9
4268	0	5.6	0	73.4	33.8	0	0.11	0.06	0.16	0.8
4272	0	5.5	0	58.9	30.3	0	0.21	0.11	0.31	1.4
4273	0	5.7	1	52.3	28.81	0	0.09	0.04	0.13	1.2
4280	0	5.7	1	46.3	24.47	1	0.13	0.07	0.2	0.8
4281	1	6.6	1	68.3	27.31	0	0.06	0.04	0.1	0.8
4300	0	4.2	1	40.7	34.98	0	0.15	0.08	0.23	2.1
4308	0	6.1	1	61.8	29.75	0	0.14	0.05	0.19	1.8
4316	0	5.2	1	48.5	29.06	0	0.1	0.04	0.14	0.8
4343	1	6	1	46.1	27.19	0	0.19	0.08	0.27	2.7
4367	1	5.5	0	56.2	35.85	0	0.14	0.06	0.2	1.2
4373	1	6.3	1	63.3	29.01	0	0.21	0.09	0.3	1.4
4391	0	6.2	1	63.4	27.96	0	0.3	0.18	0.49	4.3
4449	0	5.5	1	41.8	30.75	0	0.31	0.13	0.44	4.3
4480	0	5.9	0	62.6	32.24	0	0.08	0.05	0.13	0.8
4498	1	6.4	1	53.2	24.96	0	0.44	0.14	0.59	3.2
4501	1	6.6	1	60	26.97	0	0.2	0.12	0.32	1.2
4520	1	6.9	1	54.4	30.69	0	0.15	0.07	0.22	1.4
4537	0	5.1	0	63	30	0	0.16	0.1	0.26	3.3
4547	1	6.3	0	69.9	30.68	0	0.13	0.08	0.22	1.1
4549	0	6	1	60.4	30.37	0	0.15	0.06	0.21	3
4554	1	6.9	0	71.6	35.83	0	0.12	0.07	0.19	1.7
4582	1	5	1	46.3	28.02	0	0.25	0.11	0.36	2.8
4594	0	6.4	1	66.3	24.51	0	0.07	0.04	0.11	1.1
4619	1	5.8	1	58.6	31.55	0	0.31	0.11	0.42	3.4
4620	0	5.9	1	42.3	33.08	0	0.14	0.06	0.2	1.1
4633	0	6.5	1	73.3	25.38	1	0.21	0.07	0.28	1.8
4663	1	5.8	1	55.2	34.47	0	0.2	0.06	0.26	1.2
4676	0	6	1	44.9	32.46	0	0.14	0.08	0.22	1.5
4685	1	6.2	1	58.2	27.84	1	0.23	0.1	0.33	2.7
4707	1	6.4	1	59.1	23.94	0	0.11	0.06	0.17	0.9
4722	1	5.9	0	66.6	19.53	0	0.09	0.04	0.13	0.8
4728	1	5.5	0	49	29.7	0	0.21	0.11	0.33	1.7
4740	0	6	1	52.9	23.04	0	0.08	0.08	0.16	1.9
4749	1	6	1	61.8	31.43	0	0.25	0.07	0.32	1.4
4754	1	6.1	1	55.9	28.44	0	0.22	0.1	0.32	3.4
4761	0	5.1	1	46.4	26.78	0	0.32	0.1	0.43	8.4
4772	1	6.2	1	41.7	24.71	0	0.08	0.04	0.12	1.4
4773	1	6	1	52.8	29.25	0	0.17	0.09	0.26	2.9
4794	1	5.2	0	72.5	30.3	0	0.3	0.12	0.41	2.4
4811	0	5.3	0	71.7	29.87	0	0.08	0.07	0.15	1.6
4812	1	6.6	0	64.6	35.04	0	0.26	0.11	0.36	1.3
4825	0	6.1	1	35.8	25.91	0	0.06	0.04	0.1	0.6
4827	1	6.5	1	73.1	25.88	0	0.1	0.04	0.14	1.3
4834	1	6.3	1	60.4	27.25	0	0.13	0.06	0.19	1.9
4861	1	6.1	1	65.2	26.37	0	0.12	0.05	0.17	1.8
4869	1	5.6	1	49.7	27.47	0	0.17	0.08	0.26	3.3
4915	1	5.7	0	52.1	33.95	0	0.08	0.06	0.14	1.8
4917	1	6	1	62.3	28.12	0	0.17	0.11	0.29	2.2
4931	1	6.4	1	60	25.03	0	0.19	0.12	0.32	1
4935	0	6.6	1	73.6	28.04	0	0.23	0.06	0.3	1.7
4939	1	6.8	1	62.7	22.38	0	0.12	0.06	0.18	0.4
4940	0	4.4	0	50.9	20.51	0	0.16	0.07	0.24	2.1
4941	1	6.4	1	49.7	28.78	1	0.19	0.15	0.34	1.3
4943	0	5.8	1	58.4	31.77	0	0.15	0.06	0.21	1.7
4957	1	6.5	1	65.9	25.03	1	0.21	0.13	0.34	2.1
4966	0	6.2	1	47.2	22.78	0	0.05	0.02	0.07	1.5
4968	0	5.8	1	51.6	24.76	0	0.18	0.1	0.28	2.9
4974	0	5.1	1	60.5	25.52	0	0.28	0.15	0.43	1.7
4985	1	5.8	0	74.7	34.21	0	0.07	0.06	0.14	1.3
4999	0	4.9	1	64.9	33.77	0	0.34	0.14	0.48	2
5029	0	4	1	63.1	28.63	0	0.11	0.08	0.18	2.7
5035	1	6.3	1	59.7	26.88	0	0.37	0.19	0.56	2.3
5039	1	6.3	1	42.2	30.61	0	0.1	0.09	0.19	1.5
5042	1	6.4	1	63.9	24.14	1	0.08	0.06	0.14	0.8
5048	0	5.1	0	60	38.02	0	0.08	0.06	0.14	1.3
5058	0	5.7	0	46.9	25.46	0	0.08	0.07	0.15	1.5
5072	1	5.9	0	63.5	22.02	0	0.14	0.09	0.23	1.7
5073	1	5.4	1	55.3	30.04	0	0.33	0.17	0.51	4
5079	1	6.2	1	55.5	26.4	0	0.14	0.1	0.24	1.3
5080	1	5.8	1	60.1	32.12	1	0.22	0.08	0.31	3.4
5082	0	5.5	1	50.4	22.25	0	0.11	0.06	0.16	0.9
5094	1	6.4	0	64.1	32.86	1	0.16	0.08	0.24	2.6
5110	0	5.7	1	59.9	21.05	0	0.11	0.07	0.18	0.7
5125	1	6.2	1	64.2	25.84	0	0.11	0.09	0.2	0.8
5137	0	5.6	1	66.7	27.24	0	0.22	0.12	0.33	2.2
5143	0	5.3	1	57.2	27.74	0	0.27	0.11	0.38	1.2
5167	1	5.9	1	39.8	28.79	0	0.16	0.11	0.27	4.3
5170	0	5.8	0	66.9	29.01	0	0.09	0.06	0.15	1.9
5177	0	5.8	1	64	25.53	0	0.07	0.05	0.13	1.7
5207	0	6.8	1	65.4	31.9	1	0.3	0.16	0.46	3.7
5209	1	6	1	52.2	30.59	0	0.16	0.11	0.27	1.4
5221	0	5.7	1	59.9	28.17	0	0.14	0.1	0.24	1.4
5244	0	6.2	1	37.4	24.99	0	0.07	0.06	0.13	0.9
5265	1	6.6	0	63.7	28.97	1	0.08	0.06	0.13	2.1
5277	1	6.5	1	44.2	25.47	0	0.21	0.11	0.31	2
5286	1	6.5	0	59.8	36.85	0	0.21	0.09	0.29	2.6
5288	0	6.3	1	63.5	25.09	1	0.16	0.06	0.22	2.6
5293	1	5.7	1	60	29.06	0	0.2	0.09	0.29	0.7
5307	1	6.2	0	61.5	34.56	0	0.16	0.08	0.25	1.7
5319	0	6.3	1	63.3	27.66	0	0.13	0.09	0.23	1.7
5335	1	6.8	1	74.2	27.76	0	0.38	0.18	0.56	1.9
5344	1	6.9	0	64.2	33.86	0	0.16	0.13	0.3	3.1
5345	0	5.9	1	41.7	36.54	0	0.12	0.1	0.23	1.6
5351	1	6.8	0	60.7	33.98	0	0.12	0.07	0.19	1.3
5360	1	6.1	0	57.3	24.33	0	0.15	0.08	0.23	1.3
5376	1	6.7	0	60.7	31.44	0	0.21	0.1	0.31	2.8
5383	0	5.7	0	44.7	26.6	0	0.13	0.08	0.21	0.9
5387	0	4.9	1	39.5	27.39	0	0.15	0.09	0.24	1.9
5390	1	6.9	1	56.2	26.4	0	0.24	0.11	0.35	1.4
5411	1	6.8	0	70.8	26.38	0	0.16	0.11	0.27	2.3
5412	1	6.3	1	47.9	21.85	0	0.09	0.07	0.16	0.8
5419	0	5.2	1	56.3	27.3	0	0.11	0.09	0.2	1
5424	0	5.8	0	63.5	21.34	0	0.05	0.04	0.1	0.8
5428	0	6.3	0	59.7	36.66	0	0.13	0.09	0.22	1.7
5458	0	6.7	1	57.3	27.98	0	0.03	0.03	0.06	1
5467	1	6.4	1	51.3	30.51	0	0.09	0.06	0.15	2.6
5477	0	5	1	63.2	23.29	0	0.1	0.07	0.18	0.9
5489	0	5.9	1	52.1	35.21	0	0.21	0.08	0.3	1.6
5490	0	5.9	1	50	29.27	0	0.12	0.1	0.21	1.2
5497	1	5.1	0	58.2	25.11	0	0.07	0.04	0.12	1.7
5508	1	4.9	0	49.6	31.44	0	0.19	0.11	0.3	2.5
5511	1	6.5	1	40.4	31.28	0	0.03	0.02	0.05	0.8
5527	1	6.5	0	54.4	31.07	0	0.14	0.12	0.26	2.3
5559	1	5.5	1	50.5	22.33	0	0.08	0.05	0.13	1.1
5567	0	6	0	58.8	36.94	0	0.11	0.09	0.2	2.9
5590	0	6.6	0	45.7	22.55	0	0.19	0.11	0.3	1.2
5614	0	5.6	1	59.7	27.63	0	0.31	0.16	0.47	1.9
5641	1	6.1	1	73.8	27.99	0	0.17	0.1	0.27	1.9
5649	0	6.5	1	60.7	29.34	0	0.1	0.07	0.18	0.9
5668	0	6	0	62.7	28.39	0	0.12	0.08	0.2	0.6
5671	0	6.1	0	54.9	33.85	0	0.14	0.08	0.22	1.3
5686	0	6.9	0	74.9	26.37	1	0.32	0.1	0.42	1.1
5688	1	5.7	0	74.9	24.68	0	0.19	0.09	0.28	1.4
5715	1	5.3	0	47.6	23.59	0	0.1	0.08	0.17	0.8
5728	0	6.2	1	41.5	26.67	0	0.12	0.06	0.19	2.1
5733	0	6.5	1	56.9	25.3	0	0.21	0.11	0.32	1.5
5737	1	6.7	1	66.7	34.23	0	0.66	0.21	0.87	3.5
5759	1	6.8	1	51.5	30.16	0	0.11	0.08	0.19	1.1
5776	1	6.2	1	62.3	30.32	0	0.27	0.1	0.37	2.4
5787	0	5.8	0	64.8	19.61	0	0.06	0.04	0.09	0.6
5794	1	6.5	0	51.7	44.37	0	0.32	0.19	0.51	2.6
5796	0	5.7	1	56.4	24.49	0	0.15	0.07	0.22	0.7
5809	0	5.7	1	63.2	29.51	0	0.14	0.05	0.19	1
5821	0	4.7	0	54.3	39.71	0	0.12	0.08	0.2	0.9
5828	0	5.5	1	49.3	27.62	0	0.05	0.05	0.1	1.9
5832	1	5.9	0	44.5	27.94	0	0.23	0.13	0.36	1
5835	0	5.1	0	50	29.49	0	0.08	0.06	0.14	1.1
5848	1	6.2	1	38.8	32.6	0	0.58	0.27	0.85	4.7
5870	0	5.3	1	48.6	28.18	0	0.19	0.13	0.32	2.7
5872	0	5.4	1	63.6	29.94	0	0.73	0.28	1.01	1.1
5875	1	6	1	35.5	27.89	0	0.21	0.12	0.33	1.6
5878	0	5.5	0	42.5	24.66	0	0.09	0.06	0.15	1.3
5885	0	6.1	1	64.5	27.21	0	0.12	0.05	0.17	0.9
5893	0	5.1	1	72.4	31.1	0	0.15	0.1	0.25	1.7
5903	0	6.5	1	54.8	24.54	0	0.16	0.07	0.23	1.6
5916	1	6.4	1	61.9	27.77	0	0.1	0.07	0.17	1.5
5918	0	5.9	1	72	29.84	0	0.1	0.06	0.17	1.3
5920	0	6	1	53.5	30.34	0	0.3	0.14	0.44	3.5
5930	1	6.6	0	48.3	24.06	0	0.06	0.05	0.11	1.1
5931	0	5.6	0	51.5	20.61	0	0.1	0.06	0.17	1.7
5942	1	6.2	1	52	23.67	0	0.27	0.07	0.33	1.1
5954	0	5.1	0	63.8	26.37	0	0.11	0.06	0.17	1.3
5955	0	6.3	1	66.4	27.23	0	0.09	0.06	0.15	0.8
5957	1	5.2	1	44.8	26.16	0	0.13	0.09	0.23	2.8
5981	1	5.6	0	67.5	33.76	0	0.11	0.07	0.18	2.1
5983	1	5.2	1	71.9	30.71	1	0.15	0.1	0.25	1.4
5998	0	6.1	0	60.8	36.47	0	0.1	0.06	0.16	0.9
6001	1	5.3	0	52.3	35.43	0	0.09	0.05	0.14	1.5
6008	0	6.6	0	63.6	27.4	0	0.32	0.17	0.49	0.9
6013	1	6	1	56.5	29.62	0	0.11	0.06	0.17	0.7
6021	0	5.1	1	59.7	26.07	0	0.16	0.08	0.24	1.1
6028	0	5.4	1	51.8	24.87	0	0.19	0.09	0.28	1.1
6062	0	6.4	1	37.7	31.3	0	0.15	0.05	0.2	1.3
6067	0	5.4	1	54.6	27.9	0	0.05	0.05	0.1	2.2
6080	0	6.5	1	58.4	24.76	0	0.11	0.07	0.19	1
6098	0	5.1	0	57.6	25.49	0	0.18	0.08	0.26	1.5
6123	1	6.3	1	74.2	22.79	0	0.18	0.07	0.25	1.1
6125	0	5.7	0	74.5	29	1	0.14	0.07	0.21	1.1
6128	0	5.5	1	49.8	30.2	0	0.52	0.21	0.73	2.8
6132	1	6.7	1	65.8	27.8	0	0.06	0.04	0.1	1
6141	1	5.6	0	63.3	21.87	0	0.11	0.08	0.2	3.1
6161	1	6.1	1	63.3	32.35	0	0.21	0.08	0.3	2.3
6175	1	6.4	0	57.9	25.43	0	0.07	0.04	0.12	1.4
6184	1	6.6	1	53.5	30.77	0	0.19	0.09	0.28	1.2
6190	1	6.1	1	64.6	27.03	0	0.1	0.05	0.15	0.9
6244	0	6.2	1	45	28.85	0	0.16	0.1	0.26	1.9
6250	1	6.3	0	57.6	33.03	0	0.1	0.06	0.16	0.7
6262	1	6.3	1	46.2	25.06	0	0.09	0.05	0.14	1.1
6271	0	5.9	1	55.8	28.93	1	0.17	0.08	0.24	1.8
6276	1	5.7	1	40	23.52	0	0.08	0.06	0.14	0.9
6293	0	6.2	1	45.7	26.34	0	0.22	0.09	0.32	1.7
6304	1	5.7	0	59.7	34.97	0	0.12	0.07	0.18	1
6305	1	5.6	1	53.3	28.86	0	0.11	0.07	0.19	1.2
6311	1	6.8	1	43.1	33.42	0	0.32	0.13	0.44	1.9
6315	0	5.8	0	50.5	33.62	0	0.26	0.13	0.39	2.3
6322	0	5	0	62.6	34.16	0	0.13	0.07	0.2	1.2
6327	1	5.9	0	50.8	22.59	0	0.1	0.05	0.15	1.2
6329	0	6.5	0	60.1	29.17	0	0.15	0.1	0.25	3.7
6344	0	5.6	1	43	33.1	0	0.11	0.06	0.17	1.2
6345	1	6.9	0	64.5	34.73	0	0.24	0.18	0.42	1.6
6350	0	6.2	1	56.4	25.58	0	0.18	0.05	0.23	1.7
6357	0	6.1	1	49.3	28.35	0	0.08	0.06	0.13	1.1
6380	1	5.4	1	42.8	28.45	0	0.1	0.06	0.16	2.7
6410	0	5.9	0	57.6	23.39	0	0.11	0.06	0.17	1.1
6415	1	5.9	1	64.4	25.39	0	0.37	0.2	0.58	2
6416	0	6.1	1	47.9	26.36	1	0.16	0.07	0.24	1.9
6421	1	5.8	0	52.5	27.44	0	0.14	0.09	0.23	2.2
6437	1	6.3	1	54.3	40.76	0	0.28	0.09	0.38	4.4
6444	0	5.4	0	47.2	23.24	0	0.1	0.06	0.16	1
6450	0	6.2	1	59.8	27.59	0	0.21	0.11	0.32	1.7
6454	1	5.9	0	66.6	25.09	0	0.17	0.11	0.28	1.5
6470	1	6	0	52	24.02	0	0.07	0.06	0.13	1.2
6484	0	5.4	1	46	24.71	0	0.15	0.08	0.23	2.1
6491	0	5.1	0	66.7	26.53	0	0.14	0.06	0.2	1.3
6497	1	6.1	1	60	25.39	0	0.21	0.13	0.34	1.5
6503	1	6.1	1	46.7	34.28	0	0.17	0.13	0.3	1.3
6519	0	5.5	1	57.7	31.42	0	0.15	0.08	0.24	1.4
6520	0	5.9	1	44.5	31.41	0	0.12	0.07	0.19	0.7
6530	0	5.6	1	42.5	32.25	0	0.09	0.07	0.16	1.8
6543	0	6.3	0	57.7	26.3	0	0.1	0.06	0.16	1.3
6544	1	6.4	1	43.1	39.26	0	0.16	0.1	0.25	2.1
6556	1	5.6	1	58.4	26.55	0	0.12	0.06	0.18	0.8
6611	1	6	0	64.7	34.89	0	0.11	0.08	0.19	1.3
6618	1	6.2	1	67.2	28.96	0	0.34	0.15	0.48	2.7
6625	0	6.1	1	46.3	28.27	0	0.23	0.12	0.35	5.9
6629	1	6.1	1	52.1	37.98	0	0.24	0.14	0.38	3.5
6638	0	5.8	1	59.6	29.14	1	0.15	0.1	0.25	1.2
6641	1	4.8	1	40.1	27.8	0	0.08	0.05	0.12	1.7
6748	1	6.4	1	51.9	25.16	0	0.17	0.11	0.27	1.8
6757	0	5.2	1	40.6	32.24	0	0.13	0.07	0.21	0.9
6759	0	5.9	0	53.1	26.35	0	0.12	0.07	0.19	1

## Sheet: Table 4 - Data
pat ID	F1DIAB	gluc	gender	age	BMI	LipidLowDrugs	doxSO	doxSA	deoxySLtotal	trig	C18SO	C18SA	HOMA_IR	F1HOMA_IR	F0MetS_ATPIII
44	0	4.9	0	47.7	33.77	0	0.07	0.04	0.11	1.4	52.22	1.21	4.13778	1.99467	0
50	1	6.2	0	53.7	33.72	0	0.14	0.08	0.22	2.6	92.26	3.11	3.03111	5.44	1
53	0	6	0	51.7	25.78	0	0.19	0.09	0.27	1.3	106.49	2.88	2.13333	1.30667	0
63	1	6.6	1	39.9	28.8	0	0.15	0.12	0.26	2.1	109.96	4.91	4.4	2.12178	1
95	0	6.4	1	57.8	27.51	0	0.23	0.11	0.34	3.3	82.65	3.2	6.25778	1.764	1
104	0	6.8	1	47.8	28.57	0	0.23	0.11	0.34	2.9	75.61	4.84	5.74222	3.25156	1
112	1	5.6	1	73.7	29.17	0	0.14	0.07	0.2	1	88.91	2.51	1.74222	1.52444	0
119	1	6.5	0	57.8	30.78	0	0.13	0.08	0.21	2.6	97.16	6.76	2.6	4.01067	1
121	1	6.9	1	58.1	23.39	0	0.17	0.08	0.24	1.9	90.65	2.88	0.92	0.940889	0
168	0	5.8	1	50.4	27.25	0	0.35	0.12	0.47	2.3	83.14	3.91	1.54667	1.38978	0
196	0	5.3	0	63.4	34.73	0	0.07	0.04	0.11	1.2	87.45	2.22	2.59111	4.16933	0
197	1	6.4	1	69.4	28.41	0	0.09	0.06	0.14	1.4	103.82	2.11	3.41333	2.64444	0
198	0	6.3	1	53.5	25.91	0	0.17	0.08	0.25	2.6	82.82	3.45	1.68	1.96	0
201	1	6.7	0	71.1	31.29	0	0.32	0.13	0.46	3.1	98.74	3.41	2.97778	5.02667	1
203	1	6.6	1	58.4	26.31	0	0.31	0.14	0.45	1.9	97.19	4.33	6.16	6.17956	0
232	0	4.9	0	41.9	21.87	0	0.09	0.05	0.14	0.5	83.91	2.33	1.08889	1.02356	0
236	0	6.1	1	73.7	28.41	0	0.29	0.13	0.41	2.1	102.88	3.25	2.71111	2.49422	0
239	0	5.4	1	58.2	23.3	0	0.29	0.11	0.4	0.9	105.37	3	1.2	1.21956	0
245	0	5.5	1	69.8	28.64	0	0.38	0.15	0.53	0.8	89.89	4.82	1.22222	1.06667	0
249	0	5.6	1	55.2	26.41	0	0.08	0.05	0.13	0.8	120.33	3.01	1.24444	2.83733	0
266	0	5	1	54.2	28.34	0	0.19	0.1	0.29	2.3	99.95	3.39	2	1.88178	0
270	0	5.3	0	71.7	31.2	0	0.16	0.08	0.24	1.2	88.32	3.05	2.12	3.42844	0
277	0	5.5	0	72.1	28.38	0	0.13	0.07	0.2	1.4	139	4.94	1.46667	3.52711	0
278	1	6.9	1	65.9	26.5	1	0.16	0.06	0.22	1.4	94.37	2.71	1.84	2.92	0
279	0	4.9	1	47.9	28.04	0	0.07	0.03	0.1	0.7	75.21	2.28	0.653333	1.46933	0
296	0	5.8	1	56.1	33.13	1	0.12	0.06	0.18	0.7	98.14	4.15	3.60889	8.064	0
299	1	6.7	0	59.7	30.83	0	0.21	0.12	0.33	1.8	95.6	4.05	2.68	4.40533	1
315	1	6.3	1	67.8	30.97	0	0.15	0.08	0.24	1.5	87.96	3.25	5.88	7.67644	1
319	0	5.8	1	50.3	36.58	0	0.34	0.18	0.52	2.4	85.53	4.82	8.50667	10.304	1
335	0	5.6	0	71.4	21.87	0	0.11	0.06	0.17	1.2	93	2.19	1.49333	1.54	0
336	0	5.5	0	57.6	37.77	0	0.06	0.02	0.09	0.9	70.58	3.17	3.17778	1.05111	0
340	0	6.3	1	64	26.18	0	0.12	0.06	0.18	0.7	80.5	2.17	1.68	1.75289	0
355	1	6	1	38.2	29.27	0	0.16	0.11	0.26	2.1	99.73	3.14	3.2	4.05778	0
359	0	5.5	1	44.1	28.63	0	0.16	0.08	0.25	1.2	90.02	2.4	2.2	2.38133	0
381	0	5.5	1	72.2	25.38	0	0.15	0.08	0.23	0.8	117.62	5.15	0.977778	1.92889	0
392	0	6.2	1	60.2	25.24	0	0.18	0.08	0.26	1	90.9	3.79	2.20444	2.21333	0
404	0	5.7	0	67.1	32.72	0	0.09	0.07	0.16	2.1	106.86	3.37	2.28	2.928	0
422	1	6.3	0	56.1	26.7	0	0.11	0.06	0.17	0.9	94.84	2.71	1.96	4.56667	0
455	1	5.9	1	48.9	31.18	0	0.48	0.22	0.71	6.9	100.94	4.63	6.81778	10.8764	1
463	1	5.3	1	48.5	29.17	0	0.32	0.12	0.44	4.1	93.17	3.86	4.24	8.96	0
467	1	5.9	1	67.9	24.49	0	0.21	0.11	0.32	3.1	89.75	2.43	2.36	4.89111	0
500	1	6.2	0	60.2	27.3	0	0.09	0.07	0.16	0.9	102.53	3.09	3.03111	4.14311	1
510	1	6.4	1	49.6	28.02	0	0.25	0.09	0.34	2.7	98.2	3.26	2.84444	3.98222	1
511	1	5.9	0	49.1	26.53	0	0.09	0.06	0.14	1.4	87.86	2.99	NA	3.54667	0
540	1	5.2	1	48.5	28.43	0	0.3	0.15	0.44	3.5	122.19	4.53	3.23556	17.4502	0
562	0	6.1	1	62.2	28.55	1	0.33	0.1	0.43	4.8	106.83	3.38	5.15111	3.86844	0
608	1	6.1	1	60.7	27.26	0	0.12	0.05	0.17	1.2	90.11	2.54	10.0311	3.53644	0
625	0	5.5	1	46.6	23.56	0	0.07	0.04	0.11	1.1	90.72	2.98	2.68889	2.44889	0
630	0	6.5	1	64.1	25.91	0	0.12	0.07	0.18	1	74.33	2.35	2.02222	2.79067	0
650	0	6.6	0	58	40.75	0	0.14	0.08	0.21	1.3	81.65	3.08	9.09333	7.71467	1
652	1	6.5	1	74.7	20.85	0	0.16	0.08	0.24	0.7	99.44	2.37	NA	1.83822	0
668	0	6.4	0	71.7	34.22	0	0.23	0.12	0.35	1.8	81.4	2.65	4.26667	2.55867	1
671	0	5.7	1	40.1	29.03	0	0.17	0.1	0.28	1	87.21	3.05	2.53333	3.72667	0
684	0	6.7	1	72.8	31.42	0	0.29	0.12	0.4	1.9	97.7	2.86	3.57333	3.03333	1
694	0	5.4	0	62.4	22.75	0	0.21	0.09	0.3	1.2	89.62	3.16	NA	1.95556	0
720	0	5.8	1	46.2	30.13	0	0.37	0.15	0.53	4	114.41	3.4	2.57778	1.92489	1
725	0	5.8	1	49.8	32.31	0	0.18	0.11	0.29	2.7	78.2	2.01	2.32	5.41333	1
732	0	6.2	0	54.2	25.63	0	0.04	0.04	0.08	0.3	103.84	3.22	1.65333	1.896	0
737	1	6.4	0	62.6	33.57	0	0.16	0.08	0.24	1.3	90.64	3.8	9.10222	8.41956	1
744	0	6.1	1	60.7	27.61	0	0.19	0.11	0.3	2.7	65.61	1.88	3.79556	3.74756	0
765	1	5.6	1	62.9	23.77	0	0.09	0.05	0.14	0.7	80.13	2.49	1.74222	4.93156	0
775	1	5.9	0	50.9	31.13	0	0.18	0.08	0.26	1.5	101.45	4.62	3.67111	5.97333	1
776	1	6.9	1	71.6	35.22	0	0.09	0.05	0.14	1.2	84.5	2.82	3.06667	4.66133	0
834	1	6.1	1	35.5	25.46	0	0.09	0.06	0.14	0.5	92.93	2.2	2.44	1.664	0
835	0	6.4	0	62.5	36.25	1	0.12	0.06	0.18	2	80.83	2.06	4.83556	6.51378	1
838	0	5.2	1	43.2	28.79	0	0.26	0.14	0.4	1.8	93.23	2.74	1.61778	1.83556	0
844	1	6.4	1	65.7	36.59	0	0.19	0.08	0.27	1.5	78.19	1.95	2.27556	8.932	0
854	0	5	1	45.4	28.03	0	0.15	0.08	0.23	0.6	95.29	4.71	1.11111	2.912	0
861	0	5.3	1	35.7	36.92	0	0.06	0.05	0.12	0.7	84.74	2.29	NA	1.64667	0
896	0	5.1	0	56.1	25.2	0	0.14	0.09	0.23	1.5	92.15	2.63	1.13333	2.00356	0
899	1	5.8	1	49.4	31.22	0	0.26	0.13	0.39	4.1	69.99	2.43	7.99111	8.14044	1
907	1	5.3	0	56.5	35.59	0	0.3	0.19	0.49	1.3	97.17	4.63	4.00444	20.096	1
911	0	5.2	1	56.1	23.15	0	0.08	0.04	0.11	0.9	85.29	2.31	NA	1.91644	0
914	0	6	1	62.2	27.04	0	0.12	0.07	0.19	0.7	94.14	2.43	1.6	1.36889	0
915	1	6.8	1	50.1	25.05	0	0.07	0.04	0.11	0.8	74.59	2.33	2.11556	3.816	0
917	1	6.3	1	37.6	25.71	0	0.12	0.06	0.18	2.9	88.26	4.29	3.08	7.636	1
929	0	5.6	0	66	24.54	0	0.14	0.09	0.23	2.3	108.07	4.78	2.24	4.26667	0
966	1	5.4	1	56.7	27.94	0	0.19	0.11	0.3	2.6	86.45	2.26	2.16	2.62044	1
973	1	5.7	1	67.1	27.54	1	0.19	0.1	0.29	1.3	88.09	3.45	2.53333	3.78667	0
985	1	6.4	0	70.2	24.96	1	0.26	0.12	0.39	1	71.2	2.36	NA	2.49333	0
1002	0	6.4	1	58.7	27.37	0	0.25	0.06	0.31	1.9	75.37	3.17	1.42222	1.84356	0
1009	0	5.7	0	61.7	34.29	1	0.17	0.11	0.28	2.2	67.83	2.96	5.57333	5.42578	1
1011	1	6.3	1	51	29.14	1	0.07	0.04	0.11	0.7	83.35	2.59	5.6	10.3911	0
1014	0	5.4	0	61.6	23.23	1	0.13	0.05	0.18	1.5	83.89	1.87	1.2	1.90667	0
1019	0	5.9	0	69.4	25.06	0	0.2	0.09	0.29	1.2	90.79	2.49	1.31111	0.696889	0
1022	1	6.4	0	66.6	29.82	0	0.29	0.14	0.43	1.1	100.85	5.19	1.99111	4.85956	0
1035	1	6.2	1	72.2	24.57	1	0.2	0.1	0.3	2.3	80.08	2.42	3.03111	5.00889	1
1063	1	5.6	0	51.1	20.78	0	0.17	0.12	0.29	1.4	78.49	2.78	1.24444	1.872	0
1074	0	6.2	0	68.7	24.17	0	0.1	0.06	0.16	0.9	91.37	4.33	1.65333	0.906667	0
1078	1	6.4	1	47	22.86	0	0.55	0.25	0.79	3.6	84.22	6.09	3.12889	1.23289	1
1088	0	5.6	1	70.3	28.48	1	0.13	0.06	0.19	0.6	93.92	3.63	2.73778	2.80578	0
1090	1	5.8	1	72.3	28.62	0	0.17	0.09	0.26	2.6	72.89	3.44	4.12444	1.00267	0
1091	1	5.2	0	62.3	28.06	0	0.06	0.04	0.1	0.9	111.88	5.48	2.08	3.91822	0
1095	0	5.3	1	56.1	26.41	0	0.1	0.05	0.15	2.5	104.81	4.88	2.35556	1.24133	0
1105	1	6	1	48	26.4	0	0.07	0.05	0.12	0.7	93.68	2.98	1.6	2.69689	0
1120	0	4.9	1	67.4	27.98	1	0.14	0.06	0.2	1.5	93.42	3.23	1.08889	2.83556	0
1128	0	6.2	1	52.5	25.12	0	0.07	0.05	0.12	0.9	79.17	2.76	7.99111	4.52267	0
1132	1	5.7	1	49.1	24.19	0	0.09	0.06	0.14	0.8	90.34	2.54	2.57893	5.06667	0
1137	1	4.7	1	41.3	21.49	0	0.15	0.08	0.22	1.2	68.13	2.23	NA	1.94133	0
1138	0	6.1	1	36	27.58	0	0.19	0.08	0.27	1.2	85.86	4.94	NA	1.464	0
1163	1	5.6	1	62.5	35.15	1	0.17	0.06	0.23	1.8	69.76	2.26	4.48	18.56	1
1172	0	6.1	1	62.3	30.29	1	0.1	0.07	0.17	2.8	75.87	4.8	4.88	1.24	0
1179	0	6	0	69.3	28.1	0	0.14	0.08	0.22	1.1	81.62	3.57	2.93333	3.92889	0
1195	0	6.3	0	67	30.26	1	0.08	0.05	0.13	1.5	87.77	2.68	2.52	1.57244	0
1198	0	6	1	47.6	31.23	0	0.19	0.08	0.27	1.1	85.92	3.4	4	4.53689	0
1204	0	5.5	0	63.5	21.48	0	0.18	0.1	0.29	1.3	103.68	4.27	0.733333	0.988	0
1206	0	6.4	1	59.3	23.08	0	0.19	0.08	0.27	1.6	74.08	3.12	1.99111	1.26933	0
1210	0	6.9	0	62.1	34.1	0	0.18	0.08	0.26	1.7	80.5	2.95	2.76	4.10667	1
1213	0	6.6	1	57.7	29.17	0	0.28	0.1	0.38	1	89.16	6.39	1.76	5.62133	1
1235	1	6.9	1	60	27.85	0	0.17	0.08	0.25	1.2	98.8	2.96	2.76	3.20444	0
1239	1	5.6	1	49.2	30.4	0	0.08	0.05	0.14	1.9	62.35	1.55	4.23111	1.61778	1
1250	0	6.1	1	62.9	21.84	0	0.37	0.14	0.51	1	103.03	3.79	2.44	3.61244	0
1276	0	5.2	1	72.9	27.4	0	0.24	0.08	0.32	1.2	93.11	2.63	0.693333	3.11244	0
1292	0	6.1	1	51	26.42	1	0.21	0.08	0.29	2.1	67.8	2.18	5.96444	2.22933	0
1294	1	6.4	0	68.9	25.17	0	0.42	0.18	0.59	1.3	90.36	2.64	1.13778	2.39556	0
1317	1	5.8	1	40.7	28.67	0	0.16	0.05	0.21	0.7	101.69	3.97	1.28889	2.464	0
1322	0	5.7	1	49.5	27.93	0	0.21	0.07	0.29	1	98.42	2.78	1.77333	5.06222	0
1356	0	5.9	1	39.3	31.45	0	0.09	0.05	0.15	1.6	75.12	2.57	6.03111	3.17333	0
1357	1	6.6	1	35.5	36.59	0	0.23	0.14	0.37	11.8	83.29	3.24	4.4	3.34267	1
1400	0	5.8	1	72.9	24.19	0	0.25	0.08	0.33	1	109.07	3.03	2.06222	0.611111	0
1407	1	5.5	1	62.4	31.14	0	0.25	0.11	0.36	1.6	87.83	4.42	5.13333	5.25067	0
1426	0	5.8	1	51.9	23.81	0	0.08	0.03	0.11	0.7	80.64	2.85	1.03111	1.15733	0
1453	0	6.2	1	68	28.15	0	0.2	0.09	0.28	2.1	77.89	3.41	2.20444	2.352	1
1458	0	6.8	1	64.5	34.33	0	0.17	0.06	0.23	1.9	64.88	2.67	6.34667	3.16889	1
1498	0	5.8	1	64.5	24.02	0	0.18	0.07	0.25	1.2	70.64	2.58	1.54667	1.52533	0
1533	0	6.4	1	65.9	28.08	1	0.34	0.1	0.44	1.6	83.97	3.05	1.13778	1.26933	0
1554	0	5.7	0	74.5	24.45	0	0.14	0.03	0.17	1.2	94.14	3.26	2.02667	1.49511	0
1574	0	6.6	1	55.8	27.44	0	0.18	0.09	0.27	1.2	101.53	4.48	4.10667	4.37733	1
1576	0	6.2	1	70.3	26.36	0	0.1	0.05	0.15	0.8	65.64	2.33	2.20444	3.30756	0
1580	0	5.9	0	58	26	0	0.1	0.05	0.16	1.3	72.34	1.97	1.31111	1.6	0
1583	0	6.1	1	58.6	28.93	0	0.15	0.11	0.26	0.8	77.23	2.51	4.60889	5.86622	1
1615	0	4.9	1	54.4	28.8	0	0.44	0.16	0.61	4.8	67.41	2.28	1.96	2.93867	0
1627	0	5.6	1	54.2	31.11	0	0.29	0.18	0.47	3	83.41	3.97	4.97778	4.76267	0
1644	0	5.6	0	48.7	30.08	0	0.22	0.15	0.37	1.7	106.27	7.11	3.23556	5.05244	1
1652	0	5.9	1	57.2	28.29	0	0.14	0.09	0.23	0.9	80.94	4.48	1.57333	1.57822	0
1654	0	6.4	0	59.2	32.08	0	0.06	0.03	0.1	1.3	95.86	3.72	1.99111	2.54222	1
1659	0	5.6	1	49.1	24.07	0	0.03	0.03	0.06	0.9	64.37	1.86	1.74222	2.60356	0
1668	0	6	1	66.7	28.33	0	0.18	0.08	0.26	1.6	89.85	2.98	2.13333	2.96311	0
1674	1	6.4	1	67.3	26.17	1	0.08	0.04	0.12	1.5	70.16	1.61	1.42222	1.87067	0
1677	0	5.5	1	71.2	27.41	1	0.18	0.08	0.26	1	81.77	3.65	1.71111	1.968	0
1688	0	6	0	63.5	32.89	0	0.21	0.11	0.32	2.1	106.2	4.2	0.8	2.352	0
1714	1	5.7	1	46.4	28.7	0	0.25	0.14	0.39	3.1	76.7	3.81	1.52	2.24044	1
1717	0	5	0	63.9	33.9	0	0.24	0.16	0.4	1.7	92.39	3.55	2.44444	2.952	1
1727	0	5.5	0	62.9	20.59	0	0.06	0.03	0.09	0.7	77.6	2.1	NA	0.901333	0
1733	1	6	0	62.5	28.07	1	0.13	0.08	0.22	1.5	89.25	4.14	2.66667	7.03333	0
1735	0	6	1	71.8	29	0	0.13	0.07	0.2	1.1	79.37	2.84	2.13333	3.92533	0
1736	0	6.7	1	54.6	24.34	0	0.1	0.08	0.18	1.3	75.84	3.16	5.36	1.59822	0
1747	0	5.3	0	38.3	28.72	0	0.02	0.03	0.05	1.3	66.36	3.28	0.942222	1.69244	0
1750	0	6.8	1	45.7	23.58	0	0.04	0.03	0.06	1	50.67	1.61	3.02222	2.62044	0
1762	1	5.9	0	47.1	26.61	0	0.1	0.07	0.17	1	85.68	3.4	1.83556	2.39822	0
1787	1	6.3	1	44.1	31.09	0	0.3	0.18	0.48	2.8	59.32	4.14	3.92	4.22489	1
1793	0	6.9	0	61.7	31.63	0	0.1	0.05	0.15	1.9	70.79	3.38	4.90667	1.17333	1
1824	0	5.8	0	46.4	26.68	0	0.12	0.05	0.17	1.4	59.1	2.01	1.80444	0.513333	0
1831	1	5.1	0	56.8	33.71	0	0.12	0.07	0.19	2.6	84.35	1.76	2.26667	9.52	1
1851	0	5.2	0	57.4	37.96	0	0.09	0.06	0.15	1.3	84.24	2.35	3.69778	5.15556	0
1854	0	6.4	1	73.2	24.99	0	0.21	0.09	0.3	1.6	67.06	1.93	1.99111	1.96667	0
1908	0	6	0	62.9	31.92	0	0.13	0.06	0.19	1.3	86.95	2.92	2.4	3.06756	0
1926	0	6.2	1	42.2	28.62	0	0.14	0.08	0.22	1.3	94.83	2.03	1.37778	1.31111	0
1935	1	6.7	1	51.3	31.13	0	0.06	0.06	0.12	1.7	79.11	3.31	1.78667	2.54222	0
1937	1	6.4	0	49.3	28.72	0	0.18	0.07	0.25	4.4	102.64	3.06	2.27556	27.4209	1
1980	1	4.6	0	38.7	26.63	0	0.06	0.04	0.11	2.7	69.78	1.57	1.84	4.25333	0
1993	0	5.2	0	54.9	34.05	0	0.13	0.07	0.19	1.1	89.68	2.77	3.00444	4.66578	0
2003	1	5.8	1	49.6	27.51	0	0.09	0.07	0.16	2.1	88.44	3.21	1.80444	4.97778	0
2005	0	5.9	1	56.5	26.92	0	0.14	0.08	0.23	1.3	99.38	4.81	2.09778	3.36	0
2007	0	6.1	1	39.7	31.87	0	0.08	0.05	0.13	0.9	73.43	3.48	2.44	3.22	0
2011	1	6.9	1	59.2	24.8	0	0.1	0.07	0.17	0.8	78.85	3.07	NA	1.48311	0
2017	0	4.8	1	63.2	31.16	0	0.08	0.05	0.13	0.8	81.79	2.66	1.06667	3.52133	0
2043	1	6.3	1	39.5	29.13	0	0.09	0.08	0.17	1.6	69.1	2.26	2.24	2.90489	0
2046	0	6	1	39.7	28.17	0	0.1	0.07	0.17	1.4	90.41	4.28	1.06667	3.876	0
2056	0	6.3	1	71.9	29.87	1	0.3	0.13	0.44	2.1	57.01	2.04	2.8	2.83822	1
2081	0	6.3	1	47.2	23.88	0	0.23	0.1	0.33	1.1	76.94	3.56	2.24	2.94844	0
2113	1	6.8	1	44.1	22.6	0	0.63	0.16	0.79	22.4	76.75	2.83	1.1152	5.71022	1
2118	0	6.1	0	50.9	45.72	0	0.13	0.07	0.2	3.1	80.17	3.44	4.41369	4.20622	1
2119	0	5.2	0	59.5	26.29	0	0.13	0.06	0.19	1.1	92.4	2.38	NA	0.970667	0
2128	1	6.6	1	63.3	28.51	0	0.17	0.09	0.26	1.9	96.35	4.27	3.22667	3.14222	0
2137	0	5.8	1	57.8	31	0	0.15	0.09	0.24	1.1	91.06	3.7	2.06222	2.19556	0
2151	0	5.7	1	37.9	23.1	0	0.09	0.04	0.14	0.5	76.71	2.81	NA	1.01289	0
2164	0	6	1	68	24.55	0	0.12	0.06	0.17	1.1	82.71	3.74	2.13333	1.36889	0
2198	1	6.9	1	74.2	33.12	0	0.13	0.1	0.23	0.5	76.37	4.23	4.0572	4.264	0
2213	0	6	0	65.3	24.79	0	0.12	0.09	0.21	1.4	91.32	4.15	2.86133	1.73333	0
2216	0	6.8	1	61	29.77	1	0.11	0.09	0.2	1.4	80.03	3.72	2.21529	1.39022	1
2235	0	6.5	1	71.6	25.37	0	0.08	0.04	0.11	0.7	61.52	2.01	1.73333	1.68667	0
2251	0	6.8	0	60.9	33.69	0	0.25	0.12	0.37	1.9	124.64	3.59	2.11556	1.14889	1
2252	0	5.9	1	60.1	30.28	0	0.05	0.04	0.1	1.2	142.09	4.6	1.31111	3.724	0
2267	0	5.5	0	70.2	31.72	0	0.16	0.08	0.23	1.4	98.89	3.87	2.42733	1.992	0
2289	0	5.9	0	62.8	29.28	0	0.1	0.05	0.15	1.6	73.34	2.91	2.20529	4.07822	0
2303	0	6.8	1	68.6	26.85	0	0.1	0.07	0.16	1	94.22	2.8	4.23111	2.93156	0
2313	0	5.3	0	53.2	35.34	0	0.24	0.12	0.36	3.9	78.26	3.17	2.35556	4.66667	1
2322	0	5.6	1	61.8	23.61	0	0.08	0.06	0.15	1	81.31	2.46	0.876089	0.918667	0
2335	1	6	1	39.1	36.68	0	0.13	0.06	0.19	1.8	71.04	2.46	4	9.23022	0
2355	0	6.7	0	60.8	28.44	1	0.14	0.07	0.2	2	71.45	1.87	NA	1.38978	1
2373	0	6.4	1	44.1	28.25	0	0.08	0.07	0.15	2.1	93.25	2.67	1.13778	0.853333	0
2376	0	5.6	1	44.9	35.12	0	0.39	0.23	0.62	2.7	92.34	3.28	2.78507	2.88	1
2382	1	5.4	1	51.4	24.48	0	0.57	0.27	0.85	5.7	97.74	6.97	1.7568	2.48889	0
2404	0	5.5	1	63.5	23.89	0	0.09	0.06	0.16	1.3	108.11	3.43	NA	0.850667	0
2427	1	5.8	0	74.6	29.43	0	0.12	0.06	0.19	1.4	79.05	3.47	3.51351	3.52	0
2430	0	5.7	0	71.9	29.89	0	0.17	0.11	0.28	1.9	93.96	2.72	3.13373	1.92533	0
2433	1	6.8	1	50.9	31.44	0	0.15	0.08	0.24	2.2	63.84	1.82	4.17973	3.71644	1
2464	0	5.5	1	58.7	26.43	0	0.17	0.09	0.26	1.1	70.25	2.87	1.60356	1.624	0
2472	1	6.8	1	47.6	27.96	0	0.18	0.12	0.3	1.9	79.79	3.31	2.72604	2.24	1
2473	0	6.5	1	47.5	27.75	0	0.16	0.08	0.24	2.2	84.61	2.61	4.10511	2.41778	1
2509	1	5.8	1	58.6	29.33	0	0.13	0.07	0.21	2.1	71.01	2.43	3.17067	3.61422	0
2532	0	6	1	39.8	28.73	0	0.11	0.06	0.17	1.3	89.24	2.68	2.12267	3.36178	0
2541	0	5.5	1	48.1	26.31	0	0.16	0.08	0.24	1.3	107.67	4.24	0.862889	0.844444	0
2547	0	4.9	1	52.3	32.88	0	0.1	0.08	0.19	2.1	109.29	3.84	1.78578	2.888	0
2549	1	6	1	61.4	28.61	0	0.39	0.17	0.55	1.8	64.15	1.6	1.38133	4.98578	0
2551	0	6.3	0	58.2	30.43	1	0.23	0.14	0.36	2.8	83.03	3.31	4.6956	3.88533	1
2555	1	6.4	1	46.5	30.44	1	0.12	0.08	0.2	2	72.66	4.48	5.64338	7.584	1
2558	1	6	0	66.1	29.73	0	0.11	0.06	0.17	2	88.88	3.11	5.344	6.96889	0
2568	0	5.9	0	68	28.18	0	0.11	0.1	0.21	1.4	122.45	5.06	3.79173	4.32622	0
2569	1	6.3	0	59.4	32.37	0	0.24	0.14	0.38	2	104.48	4.15	4.6396	7.32978	1
2595	1	6.3	1	39.9	26.96	0	0.23	0.12	0.35	5.9	84.58	2.99	2.1728	8.68089	0
2607	0	5.3	0	62.4	28.34	0	0.14	0.12	0.26	1.7	116.92	3.19	2.19067	1.748	0
2615	1	5.8	1	46	30.57	0	0.11	0.07	0.18	2	108.34	3.05	2.67831	3.976	0
2620	1	5.5	0	59	41.03	0	0.11	0.09	0.2	1.2	83.46	3.72	4.642	17.2	0
2621	0	5.5	1	59.5	30.03	0	0.33	0.11	0.44	2.5	99.32	6.16	4.40244	3.768	0
2629	0	5.1	0	66.1	29.12	0	0.09	0.06	0.14	1.3	89.3	2.49	2.55227	2.66	0
2660	1	4.6	0	44.8	27.44	0	0.11	0.08	0.19	1	89.84	3	3.8456	10.4796	1
2671	0	5.4	0	60.8	32.04	1	0.16	0.06	0.21	1.2	100.14	4.11	2.7456	3.86667	0
2680	0	5.2	1	55.5	29.24	0	0.18	0.08	0.26	1.4	73.22	2.43	2.34347	3.16667	0
2688	1	6.4	0	61.6	35.44	0	0.24	0.14	0.39	1.2	93.98	4.34	4.23822	4.63867	0
2692	1	6.7	1	59.9	28.48	0	0.17	0.1	0.27	1.6	111.57	3.93	1.41742	1.776	0
2697	0	6.1	1	41.4	25.47	0	0.11	0.05	0.16	1	83.19	2.47	3.07711	2.976	0
2700	0	6.2	0	59.3	27.98	0	0.22	0.12	0.34	2.9	102.34	4.48	2.76107	3.28533	1
2712	0	6.4	1	49.6	27.72	0	0.13	0.07	0.2	0.5	109.3	3.29	2.14756	3.93111	0
2715	0	5.3	0	56.3	34.25	0	0.09	0.06	0.15	1.1	84.63	2.75	1.38507	3.12889	0
2717	0	5.7	1	61.6	23.74	0	0.06	0.04	0.11	0.7	86.68	3.02	2.33067	7.04889	0
2720	0	5.9	0	49.8	22.96	0	0.12	0.08	0.19	1	83.86	3.5	1.59693	1.70133	0
2738	0	5.8	0	47.7	28.07	0	0.08	0.07	0.15	1.4	123.04	4.22	4.34613	2.25022	0
2743	0	5.3	1	59.6	23.04	0	0.16	0.11	0.27	2.6	80.87	3.1	2.11058	1.99111	0
2744	1	6.9	0	71.6	29.64	0	0.14	0.07	0.21	1.8	84.9	2.37	2.09453	3.69778	1
2749	1	5.9	1	58.5	33.02	1	0.17	0.1	0.27	2.3	83.33	3.07	3.50067	8.96622	0
2753	1	5.4	1	45.3	29.17	0	0.13	0.07	0.2	2.1	78.94	4.12	5.7168	4.69333	1
2773	0	5.8	1	59	29.32	0	0.19	0.08	0.27	2.9	74.65	3.4	3.94658	2.77956	1
2778	1	6.9	1	48	27.76	0	0.23	0.16	0.38	2.2	123.14	6.65	2.16813	1.36933	0
2785	0	6.1	0	49.5	28.34	0	0.12	0.08	0.19	0.9	89.56	3.02	1.86253	1.624	0
2798	0	5.5	1	48.4	33.46	0	0.13	0.08	0.21	1.5	97.52	5.11	1.48622	1.736	0
2801	1	5.9	1	73.2	24.31	0	0.18	0.08	0.26	1	109.28	3.27	1.54711	3.02578	0
2813	0	5.4	1	45.2	28.03	0	0.23	0.17	0.4	5	88.45	3.17	3.108	1.83333	0
2814	0	4.5	0	45.2	27.2	0	0.09	0.04	0.13	0.7	88.67	2.02	1.05	1.88222	0
2816	1	5.9	0	62.3	28.81	0	0.31	0.17	0.48	1.7	110.68	6.13	1.85653	2.4	0
2819	0	5.3	1	61.3	25.6	0	0.33	0.1	0.43	1.1	103.07	2.8	1.39684	2.24	0
2826	0	6.6	1	61.3	26.31	0	0.13	0.07	0.2	0.8	73.54	1.98	1.61627	0.896	0
2873	1	5.9	0	62	28.77	0	0.1	0.05	0.15	1.6	77.82	3.31	5.61418	11.7209	0
2880	0	6.8	1	73.9	27.94	0	0.35	0.14	0.49	1.5	107.88	4.39	4.01351	6.25733	0
2888	0	5.6	1	51.3	30.22	1	0.34	0.17	0.51	1.8	97.07	4.55	6.00569	4.72	0
2895	1	6.5	1	71.9	25.38	0	0.13	0.06	0.2	2.1	80.57	2.39	3.55044	3.96044	1
2899	1	5.8	0	45.1	27.53	0	0.06	0.05	0.1	1	91.12	2.81	1.85084	4.92267	0
2900	1	6.9	1	72.8	27.8	0	0.19	0.11	0.3	1.5	96.04	3.95	2.9532	7.52267	1
2931	1	6.9	1	60.8	29.31	0	0.28	0.07	0.34	1.1	75.63	4.65	3.28133	3.51289	1
2940	0	6.5	1	46.7	25.1	0	0.24	0.11	0.35	1.4	101.06	3.52	3.31356	1.11467	0
2941	0	5.9	1	57.9	25.66	0	0.06	0.05	0.12	1.5	91.52	2.19	1.58382	1.36978	0
2942	1	5.7	0	47.8	25.69	0	0.22	0.1	0.32	1.3	63.01	3.88	2.57387	3.12489	0
2948	0	4.6	0	38.4	25.97	0	0.09	0.06	0.15	2.1	76.48	2.16	3.12187	1.57867	0
2977	0	5.3	1	61.1	29.02	0	0.08	0.04	0.12	0.8	90.92	2.62	1.63947	2.62889	0
2995	0	4.9	0	50.9	27.21	0	0.06	0.04	0.09	0.9	112.35	3.55	1.03009	0.816	0
3000	0	5.5	1	64	33.72	0	0.31	0.14	0.45	2.7	79.1	2.61	3.42956	3.38267	0
3015	0	6.5	0	53.3	32.28	0	0.33	0.12	0.45	1.5	94.36	5.3	2.92933	2.33067	1
3034	0	4.5	1	42.1	30.14	0	0.09	0.05	0.15	1.2	68.06	1.93	1.216	3.03111	0
3039	0	6.5	1	63.8	28.67	0	0.29	0.14	0.43	2.1	98.23	5.9	5.04978	3.44178	0
3049	1	5.5	1	59.1	27.58	1	0.48	0.15	0.63	1.7	63.35	1.59	1.51067	4.32	0
3060	0	6.5	1	54	28.25	0	0.15	0.1	0.25	2.8	107.61	4.14	3.68622	2.41289	1
3075	1	5.4	1	61.9	29.13	0	0.18	0.08	0.26	1.4	96.4	2.76	1.3704	1.96	0
3086	0	6.1	1	60.3	27.69	0	0.1	0.07	0.18	0.8	91.24	2.79	2.39391	2.54222	0
3087	1	6.7	1	56.9	32.38	0	0.48	0.3	0.78	5.6	75.67	2.2	2.94502	2.2	1
3100	1	6.3	1	52.5	28.7	0	0.1	0.06	0.16	0.8	81.1	3.29	1.0528	2.26667	0
3118	0	5.3	0	66.6	24.78	0	0.09	0.06	0.15	0.8	115.37	4.62	1.5052	1.26667	0
3127	0	6.1	1	41	26.85	0	0.15	0.07	0.22	1.2	86.18	2.98	3.39431	9.216	0
3129	1	6.4	1	54.7	35.63	0	0.32	0.11	0.43	3.1	75.18	2.58	2.82453	3.92	1
3136	0	5.1	1	62.6	27.74	0	0.14	0.09	0.23	1.8	67.95	2.49	2.68827	2.86578	1
3143	1	6.8	1	73.2	26.45	0	0.26	0.14	0.39	1.1	83.27	5.54	7.06898	4.47289	0
3155	0	5.7	1	60.9	29.49	0	0.12	0.08	0.2	4.6	70.92	2.76	7.80267	4.484	1
3164	0	6	1	61.5	30.67	0	0.36	0.17	0.52	4.2	95.16	6.01	3.56533	5.124	1
3171	0	5.6	1	53.8	35.51	0	0.19	0.11	0.31	3.7	92.2	4.89	6.0032	1.904	1
3187	0	6.1	0	58.3	27.39	0	0.08	0.05	0.13	2	99.98	3.12	3.65187	2.688	0
3191	0	6.6	1	68.6	35.39	0	0.07	0.05	0.11	0.8	62.4	2.02	3.91307	8.31111	1
3209	0	5.8	0	49.1	26.43	1	0.12	0.09	0.21	2.1	81.75	3.76	2.93093	4.40533	1
3221	1	6.3	0	63.4	31.88	0	0.17	0.09	0.26	1.4	87.25	3.19	4.13	4.27778	1
3245	1	6.8	0	46.9	33.63	0	0.06	0.05	0.11	1.2	78.89	5.64	1.19378	12.8924	1
3269	0	6.1	1	65	25.37	0	0.09	0.05	0.14	0.6	93.07	3.61	1.14951	1.26311	0
3271	1	6.4	0	60.2	37.34	1	0.11	0.06	0.17	1.4	55.62	1.84	9.19893	10.5	1
3276	0	5.9	0	61.7	27.66	0	0.15	0.07	0.22	1.3	70.29	1.7	1.53138	2.08756	0
3285	0	5.4	1	52.6	25.99	0	0.1	0.05	0.15	1.8	86.48	2.92	1.8936	1.91644	0
3300	0	6.1	0	64.7	29.88	0	0.14	0.07	0.21	1.6	86.33	2.8	3.416	3.25333	0
3307	0	5.9	1	73.5	22.77	0	0.15	0.11	0.26	1.5	108.72	2.98	NA	1.61778	0
3313	0	6.7	1	56.6	33.27	0	0.23	0.14	0.38	2.6	75.15	3.41	7.20622	10.0053	1
3314	0	6.5	1	68	27.33	0	0.31	0.15	0.46	1.8	125.17	5.6	2.15222	3.20667	1
3320	0	5.3	0	54.9	37	0	0.17	0.13	0.29	2.9	82.79	3.05	3.61342	2.72	0
3347	0	6.1	0	70.8	26.48	0	0.15	0.08	0.24	1.9	87.5	2.88	1.72427	3.81333	0
3357	0	5.5	1	50.5	25.4	0	0.05	0.04	0.09	1.1	93.36	3.1	2.03622	2.36978	0
3359	1	6	1	61.4	38.4	0	0.18	0.09	0.27	1.3	89.94	4.77	2.65333	4.9	0
3364	0	5.9	1	55.7	39.79	0	0.2	0.11	0.31	2.1	92.86	4.03	4.16933	4.816	1
3380	0	5.2	1	59.3	28.55	0	0.15	0.09	0.24	1.7	99.59	3.01	1.90436	3.41511	0
3384	1	5.8	1	48.7	27.06	1	0.22	0.11	0.34	2.2	90.92	3.38	4.9416	5.536	0
3387	1	6.6	0	52.2	39.19	0	0.15	0.09	0.24	2.5	113.11	4.17	2.1824	8.8	1
3390	0	5.5	0	66.6	36.22	0	0.14	0.06	0.2	1.4	107.37	3.01	1.52289	2.464	0
3404	0	5.6	1	40.3	23.17	0	0.15	0.07	0.23	1.9	80.05	2.23	2.22009	2.30756	0
3421	1	6	0	58.3	26.37	0	0.16	0.1	0.27	1.1	119.77	5.44	1.136	2.56	0
3422	1	6.6	1	67.9	32.76	0	0.09	0.05	0.14	0.7	78.57	2.47	3.2472	4.19467	0
3427	1	6.6	1	57.5	30.46	0	0.45	0.18	0.64	3.4	110.2	6.16	6.68507	4.83467	1
3434	0	6.3	1	49.2	24.59	0	0.09	0.06	0.14	1.2	103.65	3.09	3.1612	1.04711	0
3442	1	6.6	1	64.9	25.18	0	0.21	0.1	0.31	2	84.26	2.71	4.25333	2.20889	0
3443	0	5.5	0	73.4	30.57	0	0.16	0.1	0.26	1.4	151.84	5.67	4.20933	6.05867	0
3466	0	6.2	1	56.9	29.17	0	0.19	0.09	0.28	6.6	119.37	5.58	4.43644	13.0427	1
3471	0	5.4	0	51.8	33.33	0	0.14	0.1	0.24	3	96.71	3.46	4.8816	2.94444	0
3474	0	4.9	1	63.6	28.9	0	0.25	0.17	0.42	0.9	110.58	4.06	2.45653	3.576	0
3481	0	5.9	1	46.7	27.69	0	0.31	0.15	0.46	1.5	98.83	4.54	4.67018	3.58222	0
3496	1	6	1	67.2	29.13	0	0.13	0.08	0.21	2	56.04	1.71	6.56533	6.45689	1
3510	1	6.3	0	63.7	34	1	0.11	0.07	0.19	2.2	86.47	5.27	4.7712	5.95378	1
3515	1	6.6	0	58.9	28.08	0	0.32	0.14	0.47	2.9	104.23	4.18	4.38533	3.11111	1
3517	1	5.8	0	59	24.54	0	0.15	0.09	0.24	1.9	109.91	3.4	7.51164	1.57778	0
3521	0	6.1	0	63.4	32	0	0.15	0.09	0.24	1.9	92.5	4.09	3.00933	1.792	0
3527	0	5.6	0	68.6	27.44	0	0.06	0.04	0.1	0.9	84.71	2.99	0.975644	1.87778	0
3532	0	5.6	0	57	33.39	0	0.15	0.06	0.21	1.3	119.17	5.21	2.00853	3.25156	0
3534	0	4.2	1	64.5	29.48	0	0.07	0.06	0.14	0.9	97.45	2.9	0.6552	1.664	0
3545	0	5.7	1	74	29.9	0	0.22	0.07	0.29	2.1	83.27	2.34	2.23947	2.016	0
3550	1	6.4	1	68.4	29.17	0	0.21	0.1	0.31	1.1	89.9	3.31	6.83236	1.272	0
3557	1	5.4	1	45.9	25.06	0	0.16	0.08	0.24	1.5	107.68	4.11	1.1568	1.52489	0
3586	0	5.5	1	50.8	30.73	0	0.09	0.05	0.15	1.1	94.35	3.14	NA	3.81333	0
3592	0	5.3	0	38.5	35.54	0	0.07	0.04	0.11	0.7	70.11	3.08	2.19302	2.60933	0
3598	0	6	1	46.2	30.3	1	0.09	0.04	0.13	0.7	88.16	2.85	NA	1.57333	0
3617	0	6	1	65.2	27.83	0	0.16	0.11	0.28	1.6	83.37	3.06	4.72	4.29333	0
3626	1	5.8	0	57.5	23.49	0	0.08	0.07	0.15	0.9	88.24	2.43	4.28427	1.65378	0
3645	0	5.6	1	51.1	32.17	0	0.1	0.06	0.15	1.7	80.3	2.5	2.31716	0.993778	1
3655	1	6.9	1	60.4	40.16	0	0.18	0.08	0.26	1.7	58.94	2.88	7.8016	6.58667	1
3658	1	5.6	1	71.2	26.98	0	0.08	0.04	0.12	1.3	81.72	2.39	2.1056	3.712	0
3671	0	5.7	0	73.3	32.96	0	0.43	0.17	0.6	2.8	94.13	4.75	4.2104	1.99289	0
3678	0	6.3	1	66.3	24.72	0	0.17	0.06	0.23	1.2	94.09	2.5	1.9544	1.22	0
3695	0	5.6	1	46.6	28.47	0	0.17	0.09	0.26	1.4	85.51	2.69	0.803911	1.84356	0
3708	0	6	1	61.6	26.14	0	0.17	0.08	0.25	2.8	65.02	2.5	3.25867	2.42311	0
3711	1	6	1	60.5	29.37	0	0.25	0.09	0.35	1.5	71.43	3.38	1.448	2.996	0
3713	0	6.3	0	56	31.31	0	0.34	0.16	0.5	2.4	75.43	3.08	3.038	2.94844	1
3716	0	5.6	1	57.6	41.69	0	0.21	0.08	0.28	2.1	88.26	3.57	1.29671	1.52	0
3721	1	6.8	1	62	30.14	0	0.1	0.06	0.15	1.2	74.91	2.62	7.46791	7.13156	1
3723	0	5.9	1	59	25.85	0	0.46	0.21	0.67	1.2	94.36	4.6	1.87489	0.871556	0
3729	0	5.5	1	56.5	29.78	1	0.11	0.05	0.16	1.7	61.08	1.52	2.32467	6.18444	0
3743	0	6.2	0	65.4	31.43	0	0.16	0.09	0.25	1.7	93.35	2.69	2.67564	2.66	1
3763	0	5.6	1	61.9	34.66	0	0.07	0.05	0.12	1	73.84	3.76	3.31769	1.99289	0
3781	1	6.6	1	51.8	24.64	0	0.15	0.1	0.25	1.9	80.09	3.78	3.1504	1.584	0
3787	0	4.9	0	51.6	30.95	0	0.15	0.13	0.28	1.9	99.45	4.23	1.78142	0.792	0
3789	0	5.9	0	50.5	32.09	0	0.07	0.05	0.12	0.9	163.59	4.31	2.15284	1.76	0
3806	1	6.9	0	74.8	24.59	0	0.24	0.12	0.36	2.4	127.09	4.83	1.8584	1.18222	0
3809	1	6.1	1	46.3	28.02	0	0.23	0.12	0.35	4.6	106.74	3.33	2.70298	0.186667	0
3811	0	6	0	56.9	24.87	0	0.16	0.08	0.24	1.7	114.95	4.29	3.016	3.36178	0
3815	1	5.6	0	67.9	36.5	0	0.17	0.08	0.25	1.5	82.28	2.44	4.35556	9.752	0
3825	0	6.5	1	62.1	30.22	1	0.2	0.09	0.29	1.3	92.63	3.7	3.86533	2.70222	1
3834	0	6.4	1	66.7	30.33	1	0.13	0.06	0.19	1	79.06	2.4	4.77298	4.29333	0
3861	0	5.9	1	51.4	28.99	0	0.19	0.08	0.27	1.5	66.79	1.78	4.48662	1.41778	0
3869	0	5.8	1	49.3	26.76	0	0.15	0.07	0.22	1.1	67.14	1.73	1.89467	2.69333	0
3886	1	5.5	1	46.6	23.49	0	0.26	0.11	0.37	1.4	111.34	6.49	2.10467	6.19111	0
3887	1	5.6	0	65.9	25.39	0	0.23	0.1	0.33	1.9	91.1	3.49	1.60533	24.6129	0
3889	1	6.7	0	47.9	28.08	0	0.06	0.03	0.08	0.9	72.85	2.38	5.58631	2.59556	0
3893	1	6.6	1	61.7	29	0	0.16	0.08	0.25	1.3	86.65	3.7	7.6296	17.0289	1
3916	1	6.8	1	52.9	37.06	1	0.14	0.06	0.2	1.8	69.32	2.31	8.47733	11.456	1
3928	1	5.2	0	54.7	32.62	0	0.15	0.08	0.23	1.3	120.31	3.62	1.24569	2.32	0
3958	0	6.1	1	61.7	27.26	0	0.07	0.05	0.12	1	90.26	2.21	2.62164	1.89778	0
3990	0	6.3	1	50.4	26.42	0	0.23	0.12	0.36	1.9	83.86	4.24	2.6572	0.435556	0
4008	0	5	0	61	29.24	0	0.06	0.05	0.11	1.9	93.09	2.57	1.47556	1.48889	0
4009	0	5.7	0	57.9	24.14	0	0.26	0.14	0.4	1.9	122.11	3.75	1.47693	3.64489	0
4019	1	6	0	67.5	28.08	0	0.17	0.09	0.26	1.2	106.24	3.8	1.23733	4.53333	0
4038	0	5.9	0	69	35.79	0	0.09	0.06	0.15	1.2	87.36	3	2.13711	2.31733	0
4053	0	5.2	0	45.1	23.2	0	0.09	0.05	0.14	1	79.93	1.94	1.50222	1.18578	0
4054	0	4.7	1	43	22.12	0	0.06	0.04	0.1	0.6	65.81	1.82	NA	0.816	0
4064	0	5.5	1	61.9	29.89	0	0.59	0.19	0.78	13.6	102.04	4.74	4.58089	6.21333	1
4065	0	5	1	56.8	38.53	0	0.17	0.06	0.23	1.5	78.6	2.18	3.09333	7.23556	0
4068	0	5	1	40.8	26.16	0	0.09	0.05	0.14	1.2	82.91	2.03	0.944444	1.44	0
4069	1	5.2	0	56.2	25.47	0	0.05	0.04	0.09	1.1	99.08	2.75	1.73796	2.48889	0
4083	1	6.9	1	42.9	28.39	0	0.1	0.07	0.17	2.9	100.26	1.84	1.21133	1.43067	1
4095	0	6.7	1	53.4	29.9	0	0.19	0.09	0.28	3.9	81.14	2.49	3.49293	2.69867	1
4124	1	6	1	39	30.49	0	0.11	0.09	0.2	0.9	93.15	3.27	3.38933	5.576	0
4125	0	5.3	1	53.4	38.61	0	0.2	0.1	0.3	3.7	61.57	2.66	4.71347	3.264	1
4126	1	6.4	0	69.5	29.49	0	0.23	0.09	0.32	1.2	82.62	3.81	3.50151	7.34089	1
4136	1	5.2	1	43	27.91	0	0.09	0.05	0.14	0.6	90.86	3.62	4.75858	7.384	0
4199	1	6.2	1	48.6	28.5	1	0.19	0.1	0.29	5.8	84.34	3.34	5.11707	5.21333	0
4203	0	5.8	1	60.2	26.43	0	0.33	0.14	0.46	2.1	119.67	5.18	3.32791	1.512	0
4215	0	6.2	1	48.5	27.86	0	0.11	0.07	0.17	1.5	63.66	2.54	2.59849	1.62133	0
4230	0	5.8	0	43.4	28.68	0	0.07	0.05	0.13	0.7	96.15	3.47	1.20382	1.29422	0
4232	0	4.6	0	41.1	25.82	0	0.06	0.04	0.1	1	111.18	3.15	NA	1.89511	0
4242	0	6	1	40.9	40.41	0	0.13	0.08	0.21	1.4	92.41	2.69	7.168	4.83556	0
4248	1	6.5	1	48.3	26.86	0	0.3	0.13	0.43	3.5	73.49	2.38	3.41756	3.648	0
4252	0	6.2	1	51.5	30.26	0	0.17	0.11	0.28	2.1	91.02	3.57	4.73956	3.29422	1
4257	0	5.5	1	64.1	35.4	0	0.09	0.03	0.12	1.4	63.11	1.32	5.58556	6.01067	0
4258	0	6.7	1	62.9	27.44	0	0.22	0.12	0.33	4.7	97.83	5.02	4.14209	0.674667	0
4259	0	5.2	0	57.3	36	0	0.15	0.09	0.24	0.9	110.33	4.82	5.07058	4.58533	0
4268	0	5.6	0	73.4	33.8	0	0.11	0.06	0.16	0.8	92.68	3.83	1.73476	2.45333	0
4272	0	5.5	0	58.9	30.3	0	0.21	0.11	0.31	1.4	76.53	2.66	4.00889	8.43733	0
4273	0	5.7	1	52.3	28.81	0	0.09	0.04	0.13	1.2	80.23	2.5	22.9849	0.718667	0
4280	0	5.7	1	46.3	24.47	1	0.13	0.07	0.2	0.8	78.82	2.36	0.891733	1.152	0
4281	1	6.6	1	68.3	27.31	0	0.06	0.04	0.1	0.8	66.96	1.59	3.09467	1.42756	0
4300	0	4.2	1	40.7	34.98	0	0.15	0.08	0.23	2.1	78.56	2.41	3.86773	1.08933	0
4308	0	6.1	1	61.8	29.75	0	0.14	0.05	0.19	1.8	60.09	2.21	8.18213	3.696	0
4316	0	5.2	1	48.5	29.06	0	0.1	0.04	0.14	0.8	62.12	2.04	2.19556	1.99289	0
4343	1	6	1	46.1	27.19	0	0.19	0.08	0.27	2.7	76.8	3.15	5.57067	4.57556	0
4367	1	5.5	0	56.2	35.85	0	0.14	0.06	0.2	1.2	75.81	2.33	9.74844	12.6329	1
4373	1	6.3	1	63.3	29.01	0	0.21	0.09	0.3	1.4	91.28	3.99	4.3036	3.71067	0
4391	0	6.2	1	63.4	27.96	0	0.3	0.18	0.49	4.3	71.82	3.77	7.13413	5.39733	1
4449	0	5.5	1	41.8	30.75	0	0.31	0.13	0.44	4.3	99.61	2.79	2.97733	4.20978	0
4480	0	5.9	0	62.6	32.24	0	0.08	0.05	0.13	0.8	111.06	3.3	2.06107	5.42667	0
4498	1	6.4	1	53.2	24.96	0	0.44	0.14	0.59	3.2	68.01	2.77	0.950044	1.76667	0
4501	1	6.6	1	60	26.97	0	0.2	0.12	0.32	1.2	79.57	4.71	6.1864	3.54356	0
4520	1	6.9	1	54.4	30.69	0	0.15	0.07	0.22	1.4	100.13	5.62	6.3112	4.66978	0
4537	0	5.1	0	63	30	0	0.16	0.1	0.26	3.3	90.96	2.55	4.20013	1.52089	0
4547	1	6.3	0	69.9	30.68	0	0.13	0.08	0.22	1.1	93.22	3.29	1.2908	10.9991	1
4549	0	6	1	60.4	30.37	0	0.15	0.06	0.21	3	76.52	3.49	6.65333	8.556	1
4554	1	6.9	0	71.6	35.83	0	0.12	0.07	0.19	1.7	91.02	2.56	8.62653	5.51556	1
4582	1	5	1	46.3	28.02	0	0.25	0.11	0.36	2.8	91.41	3.56	2.23778	5.33289	1
4594	0	6.4	1	66.3	24.51	0	0.07	0.04	0.11	1.1	73.91	2.61	2.1504	1.292	0
4619	1	5.8	1	58.6	31.55	0	0.31	0.11	0.42	3.4	64.8	2.3	6.06036	6.83111	1
4620	0	5.9	1	42.3	33.08	0	0.14	0.06	0.2	1.1	81.97	2.12	2.26036	3.06356	0
4633	0	6.5	1	73.3	25.38	1	0.21	0.07	0.28	1.8	80.8	1.88	4.54422	3.15644	1
4663	1	5.8	1	55.2	34.47	0	0.2	0.06	0.26	1.2	74.06	3.21	3.04178	7.06844	0
4676	0	6	1	44.9	32.46	0	0.14	0.08	0.22	1.5	73.31	3.68	4.40533	6.776	0
4685	1	6.2	1	58.2	27.84	1	0.23	0.1	0.33	2.7	77.85	2.57	2.92364	6.45644	1
4707	1	6.4	1	59.1	23.94	0	0.11	0.06	0.17	0.9	146.91	3.81	2.29831	2.11556	0
4722	1	5.9	0	66.6	19.53	0	0.09	0.04	0.13	0.8	109.44	3.34	0.917778	1.52444	0
4728	1	5.5	0	49	29.7	0	0.21	0.11	0.33	1.7	85.74	4.19	4.05289	2.24889	1
4740	0	6	1	52.9	23.04	0	0.08	0.08	0.16	1.9	94.95	3.33	1.59467	0.995556	0
4749	1	6	1	61.8	31.43	0	0.25	0.07	0.32	1.4	90.07	4.41	3.096	5.17511	0
4754	1	6.1	1	55.9	28.44	0	0.22	0.1	0.32	3.4	95.6	2.86	4.57907	5.80978	0
4761	0	5.1	1	46.4	26.78	0	0.32	0.1	0.43	8.4	79.33	3.09	1.7952	2.46711	0
4772	1	6.2	1	41.7	24.71	0	0.08	0.04	0.12	1.4	70.31	1.6	1.99227	2.11556	0
4773	1	6	1	52.8	29.25	0	0.17	0.09	0.26	2.9	77.75	1.77	1.67733	3.33333	0
4794	1	5.2	0	72.5	30.3	0	0.3	0.12	0.41	2.4	90.5	2.77	1.40516	3.79556	0
4811	0	5.3	0	71.7	29.87	0	0.08	0.07	0.15	1.6	96.53	3.08	1.04351	3.57867	1
4812	1	6.6	0	64.6	35.04	0	0.26	0.11	0.36	1.3	124.37	5.12	2.64587	2.99778	0
4825	0	6.1	1	35.8	25.91	0	0.06	0.04	0.1	0.6	67.27	2.55	NA	0.810667	0
4827	1	6.5	1	73.1	25.88	0	0.1	0.04	0.14	1.3	71.2	1.72	2.83689	2.30533	1
4834	1	6.3	1	60.4	27.25	0	0.13	0.06	0.19	1.9	126	3.39	2.9568	4.48622	1
4861	1	6.1	1	65.2	26.37	0	0.12	0.05	0.17	1.8	78.01	2.77	4.20764	7.05733	1
4869	1	5.6	1	49.7	27.47	0	0.17	0.08	0.26	3.3	86.41	3.49	3.14596	5.84889	0
4915	1	5.7	0	52.1	33.95	0	0.08	0.06	0.14	1.8	84.33	3.37	3.44027	5.61689	1
4917	1	6	1	62.3	28.12	0	0.17	0.11	0.29	2.2	94.41	3.05	2.28267	4.86	0
4931	1	6.4	1	60	25.03	0	0.19	0.12	0.32	1	118.34	3.74	0.915911	1.15867	0
4935	0	6.6	1	73.6	28.04	0	0.23	0.06	0.3	1.7	49.8	1.76	3.85147	2.72933	0
4939	1	6.8	1	62.7	22.38	0	0.12	0.06	0.18	0.4	103.62	2.32	0.958044	0.928	0
4940	0	4.4	0	50.9	20.51	0	0.16	0.07	0.24	2.1	80.89	2.75	1.04036	1.38978	0
4941	1	6.4	1	49.7	28.78	1	0.19	0.15	0.34	1.3	101.58	2.61	3.92249	2.59067	0
4943	0	5.8	1	58.4	31.77	0	0.15	0.06	0.21	1.7	81.2	3.16	2.14729	2.73244	1
4957	1	6.5	1	65.9	25.03	1	0.21	0.13	0.34	2.1	86.95	2.82	3.36556	5.95111	1
4966	0	6.2	1	47.2	22.78	0	0.05	0.02	0.07	1.5	81	2.27	1.66987	1.408	0
4968	0	5.8	1	51.6	24.76	0	0.18	0.1	0.28	2.9	84.15	2.43	2.13698	1.47911	0
4974	0	5.1	1	60.5	25.52	0	0.28	0.15	0.43	1.7	110.02	5.17	1.47333	2.196	0
4985	1	5.8	0	74.7	34.21	0	0.07	0.06	0.14	1.3	109.39	3.95	3.25831	6.50044	0
4999	0	4.9	1	64.9	33.77	0	0.34	0.14	0.48	2	67.44	2.83	4.89347	5.184	0
5029	0	4	1	63.1	28.63	0	0.11	0.08	0.18	2.7	84.07	2.98	1.82222	1.97778	0
5035	1	6.3	1	59.7	26.88	0	0.37	0.19	0.56	2.3	111.83	6.88	6.0928	4.96	1
5039	1	6.3	1	42.2	30.61	0	0.1	0.09	0.19	1.5	75.9	2.65	3.7828	9.432	1
5042	1	6.4	1	63.9	24.14	1	0.08	0.06	0.14	0.8	64.76	2.74	3.33084	4.16533	0
5048	0	5.1	0	60	38.02	0	0.08	0.06	0.14	1.3	81.09	2.44	2.91947	2.96178	0
5058	0	5.7	0	46.9	25.46	0	0.08	0.07	0.15	1.5	100.81	3.56	1.90253	4.29511	0
5072	1	5.9	0	63.5	22.02	0	0.14	0.09	0.23	1.7	86.41	3.2	2.79529	2.72978	0
5073	1	5.4	1	55.3	30.04	0	0.33	0.17	0.51	4	93.38	5.15	2.8008	5.25333	0
5079	1	6.2	1	55.5	26.4	0	0.14	0.1	0.24	1.3	64.28	2.28	1.37502	2.1	0
5080	1	5.8	1	60.1	32.12	1	0.22	0.08	0.31	3.4	95.22	3.19	1.46933	2.176	1
5082	0	5.5	1	50.4	22.25	0	0.11	0.06	0.16	0.9	78.62	2.73	0.828667	0.746667	0
5094	1	6.4	0	64.1	32.86	1	0.16	0.08	0.24	2.6	89.04	4.81	9.3696	11.9667	1
5110	0	5.7	1	59.9	21.05	0	0.11	0.07	0.18	0.7	88.94	3.34	1.21347	1.2	0
5125	1	6.2	1	64.2	25.84	0	0.11	0.09	0.2	0.8	81.96	1.83	3.0504	4.39111	0
5137	0	5.6	1	66.7	27.24	0	0.22	0.12	0.33	2.2	92.27	4.36	2.87964	5.17111	0
5143	0	5.3	1	57.2	27.74	0	0.27	0.11	0.38	1.2	95.06	3.63	2.63822	7.64622	0
5167	1	5.9	1	39.8	28.79	0	0.16	0.11	0.27	4.3	99.03	3.48	2.21053	1.78444	0
5170	0	5.8	0	66.9	29.01	0	0.09	0.06	0.15	1.9	91.85	2.97	1.44098	0.861333	0
5177	0	5.8	1	64	25.53	0	0.07	0.05	0.13	1.7	77.87	2.28	3.6192	3.09422	0
5207	0	6.8	1	65.4	31.9	1	0.3	0.16	0.46	3.7	64	2.33	6.73351	4.8	1
5209	1	6	1	52.2	30.59	0	0.16	0.11	0.27	1.4	106.95	3.99	1.448	3.696	0
5221	0	5.7	1	59.9	28.17	0	0.14	0.1	0.24	1.4	97.03	4.54	1.3452	1.99333	0
5244	0	6.2	1	37.4	24.99	0	0.07	0.06	0.13	0.9	95.22	3.61	1.92062	1.70667	0
5265	1	6.6	0	63.7	28.97	1	0.08	0.06	0.13	2.1	90.35	4.86	1.22613	3.712	1
5277	1	6.5	1	44.2	25.47	0	0.21	0.11	0.31	2	91.41	3.51	3.328	4.6	0
5286	1	6.5	0	59.8	36.85	0	0.21	0.09	0.29	2.6	84.84	4.07	2.90622	11.648	1
5288	0	6.3	1	63.5	25.09	1	0.16	0.06	0.22	2.6	72.58	1.9	3.6624	3.10933	0
5293	1	5.7	1	60	29.06	0	0.2	0.09	0.29	0.7	82.77	2.9	1.38573	6.688	0
5307	1	6.2	0	61.5	34.56	0	0.16	0.08	0.25	1.7	96.56	3.26	4.70924	13.76	1
5319	0	6.3	1	63.3	27.66	0	0.13	0.09	0.23	1.7	100.71	3.64	3.3264	2.38222	1
5335	1	6.8	1	74.2	27.76	0	0.38	0.18	0.56	1.9	106.73	3.76	4.02862	3.70222	1
5344	1	6.9	0	64.2	33.86	0	0.16	0.13	0.3	3.1	84.92	4.25	7.1852	12.8667	1
5345	0	5.9	1	41.7	36.54	0	0.12	0.1	0.23	1.6	98.13	4.74	2.32591	4.62933	0
5351	1	6.8	0	60.7	33.98	0	0.12	0.07	0.19	1.3	72.75	2.9	3.73244	3.96667	1
5360	1	6.1	0	57.3	24.33	0	0.15	0.08	0.23	1.3	117.04	3.92	1.59142	1.99111	0
5376	1	6.7	0	60.7	31.44	0	0.21	0.1	0.31	2.8	91.89	4.06	11.0565	7.69956	1
5383	0	5.7	0	44.7	26.6	0	0.13	0.08	0.21	0.9	80.6	3.29	1.60107	1.624	0
5387	0	4.9	1	39.5	27.39	0	0.15	0.09	0.24	1.9	122.54	3.33	0.716489	2.36	0
5390	1	6.9	1	56.2	26.4	0	0.24	0.11	0.35	1.4	80.47	3.35	NA	5.216	0
5411	1	6.8	0	70.8	26.38	0	0.16	0.11	0.27	2.3	113.14	4.07	2.99502	5.99333	1
5412	1	6.3	1	47.9	21.85	0	0.09	0.07	0.16	0.8	99.73	2.88	NA	0.622222	0
5419	0	5.2	1	56.3	27.3	0	0.11	0.09	0.2	1	100.58	4.19	0.961422	1.96444	0
5424	0	5.8	0	63.5	21.34	0	0.05	0.04	0.1	0.8	94.18	2.55	1.10844	1.67556	0
5428	0	6.3	0	59.7	36.66	0	0.13	0.09	0.22	1.7	123.61	4.55	4.8356	5.33022	1
5458	0	6.7	1	57.3	27.98	0	0.03	0.03	0.06	1	95.11	2.03	2.28098	1.39022	1
5467	1	6.4	1	51.3	30.51	0	0.09	0.06	0.15	2.6	91.29	3.08	1.60996	4.51022	1
5477	0	5	1	63.2	23.29	0	0.1	0.07	0.18	0.9	103.14	3.15	0.811111	0.953333	0
5489	0	5.9	1	52.1	35.21	0	0.21	0.08	0.3	1.6	77.03	3.35	2.7612	2.53511	0
5490	0	5.9	1	50	29.27	0	0.12	0.1	0.21	1.2	103.96	3.51	1.14853	1.96267	0
5497	1	5.1	0	58.2	25.11	0	0.07	0.04	0.12	1.7	106.55	3.6	0.750267	2.98667	1
5508	1	4.9	0	49.6	31.44	0	0.19	0.11	0.3	2.5	77.34	2.43	3.49969	4.77156	0
5511	1	6.5	1	40.4	31.28	0	0.03	0.02	0.05	0.8	86.38	2.14	2.64044	3.264	1
5527	1	6.5	0	54.4	31.07	0	0.14	0.12	0.26	2.3	99.15	4.44	3.90289	5.152	1
5559	1	5.5	1	50.5	22.33	0	0.08	0.05	0.13	1.1	93.27	2.06	NA	1.11822	0
5567	0	6	0	58.8	36.94	0	0.11	0.09	0.2	2.9	96.7	3.02	3.04	3.33511	1
5590	0	6.6	0	45.7	22.55	0	0.19	0.11	0.3	1.2	102.46	3.48	2.20587	2.38756	0
5614	0	5.6	1	59.7	27.63	0	0.31	0.16	0.47	1.9	91.26	3.86	3.10613	2.26489	1
5641	1	6.1	1	73.8	27.99	0	0.17	0.1	0.27	1.9	95.76	2.95	1.27151	2.06667	0
5649	0	6.5	1	60.7	29.34	0	0.1	0.07	0.18	0.9	104.83	3.04	2.158	2.112	1
5668	0	6	0	62.7	28.39	0	0.12	0.08	0.2	0.6	110.52	3.81	3.05867	2.57556	0
5671	0	6.1	0	54.9	33.85	0	0.14	0.08	0.22	1.3	100.16	4.41	2.09027	1.792	0
5686	0	6.9	0	74.9	26.37	1	0.32	0.1	0.42	1.1	83.45	2.34	3.85787	2.816	0
5688	1	5.7	0	74.9	24.68	0	0.19	0.09	0.28	1.4	91.8	2.41	4.71453	2.83111	0
5715	1	5.3	0	47.6	23.59	0	0.1	0.08	0.17	0.8	98.06	3.57	0.716089	3.36	0
5728	0	6.2	1	41.5	26.67	0	0.12	0.06	0.19	2.1	106.58	3.49	3.09724	2.08756	1
5733	0	6.5	1	56.9	25.3	0	0.21	0.11	0.32	1.5	101.27	4.53	2.86289	1.45067	0
5737	1	6.7	1	66.7	34.23	0	0.66	0.21	0.87	3.5	118.4	4.81	5.07711	4.664	1
5759	1	6.8	1	51.5	30.16	0	0.11	0.08	0.19	1.1	106.3	3.99	3.67804	4.128	1
5776	1	6.2	1	62.3	30.32	0	0.27	0.1	0.37	2.4	96.48	2.82	3.50507	2.47822	1
5787	0	5.8	0	64.8	19.61	0	0.06	0.04	0.09	0.6	109.38	3.62	1.45902	2.76533	0
5794	1	6.5	0	51.7	44.37	0	0.32	0.19	0.51	2.6	133.19	4.72	3.93756	5.04	1
5796	0	5.7	1	56.4	24.49	0	0.15	0.07	0.22	0.7	126.73	3.91	NA	0.672	0
5809	0	5.7	1	63.2	29.51	0	0.14	0.05	0.19	1	98.69	2.42	1.67707	1.31111	0
5821	0	4.7	0	54.3	39.71	0	0.12	0.08	0.2	0.9	137.99	5.13	2.37716	2.21422	0
5828	0	5.5	1	49.3	27.62	0	0.05	0.05	0.1	1.9	86.61	2.7	0.826222	2.91778	0
5832	1	5.9	0	44.5	27.94	0	0.23	0.13	0.36	1	98.75	4	1.37667	2.36444	0
5835	0	5.1	0	50	29.49	0	0.08	0.06	0.14	1.1	78.86	2.81	0.9792	1.85778	0
5848	1	6.2	1	38.8	32.6	0	0.58	0.27	0.85	4.7	144.9	11.22	8.40444	4.576	1
5870	0	5.3	1	48.6	28.18	0	0.19	0.13	0.32	2.7	88.69	3.45	2.25898	2.13778	0
5872	0	5.4	1	63.6	29.94	0	0.73	0.28	1.01	1.1	115.57	7.71	3.4608	3.06133	0
5875	1	6	1	35.5	27.89	0	0.21	0.12	0.33	1.6	105.38	2.71	1.888	3.39111	0
5878	0	5.5	0	42.5	24.66	0	0.09	0.06	0.15	1.3	113.01	4.36	2.442	2.45556	0
5885	0	6.1	1	64.5	27.21	0	0.12	0.05	0.17	0.9	89.49	2.39	1.8056	0.909333	0
5893	0	5.1	1	72.4	31.1	0	0.15	0.1	0.25	1.7	141.1	4.6	1.8224	2.81111	1
5903	0	6.5	1	54.8	24.54	0	0.16	0.07	0.23	1.6	88.01	2.82	3.21244	2.81067	0
5916	1	6.4	1	61.9	27.77	0	0.1	0.07	0.17	1.5	83.59	3.22	4.84409	2.49289	0
5918	0	5.9	1	72	29.84	0	0.1	0.06	0.17	1.3	92.49	1.9	1.47107	0.768	0
5920	0	6	1	53.5	30.34	0	0.3	0.14	0.44	3.5	100.96	3.56	3.74933	1.25733	0
5930	1	6.6	0	48.3	24.06	0	0.06	0.05	0.11	1.1	107.16	3.38	2.05333	3.264	0
5931	0	5.6	0	51.5	20.61	0	0.1	0.06	0.17	1.7	95.7	3.17	1.60782	0.929333	0
5942	1	6.2	1	52	23.67	0	0.27	0.07	0.33	1.1	91.94	2.31	0.851467	2.272	0
5954	0	5.1	0	63.8	26.37	0	0.11	0.06	0.17	1.3	116.72	4.27	0.881733	1.51556	0
5955	0	6.3	1	66.4	27.23	0	0.09	0.06	0.15	0.8	68.68	1.91	2.1168	2.6	0
5957	1	5.2	1	44.8	26.16	0	0.13	0.09	0.23	2.8	96.94	3.29	1.28267	12.3076	1
5981	1	5.6	0	67.5	33.76	0	0.11	0.07	0.18	2.1	108.78	3.46	1.61529	5.12	1
5983	1	5.2	1	71.9	30.71	1	0.15	0.1	0.25	1.4	92.72	2.96	1.71022	2.65778	0
5998	0	6.1	0	60.8	36.47	0	0.1	0.06	0.16	0.9	99.72	3.23	3.45124	4.19467	0
6001	1	5.3	0	52.3	35.43	0	0.09	0.05	0.14	1.5	115.61	6.5	3.81836	9.56444	0
6008	0	6.6	0	63.6	27.4	0	0.32	0.17	0.49	0.9	121.83	4.7	2.83067	0.271556	1
6013	1	6	1	56.5	29.62	0	0.11	0.06	0.17	0.7	103.94	4.33	1.168	2.07644	0
6021	0	5.1	1	59.7	26.07	0	0.16	0.08	0.24	1.1	103.73	3.16	0.691333	1.064	0
6028	0	5.4	1	51.8	24.87	0	0.19	0.09	0.28	1.1	123.54	3.4	0.9144	2.20356	0
6062	0	6.4	1	37.7	31.3	0	0.15	0.05	0.2	1.3	68.66	3.01	5.41867	7.53778	1
6067	0	5.4	1	54.6	27.9	0	0.05	0.05	0.1	2.2	94.38	2.11	2.6472	6.81778	0
6080	0	6.5	1	58.4	24.76	0	0.11	0.07	0.19	1	94.97	2.7	2.78778	2.112	0
6098	0	5.1	0	57.6	25.49	0	0.18	0.08	0.26	1.5	108.4	3.4	1.15147	1.14	0
6123	1	6.3	1	74.2	22.79	0	0.18	0.07	0.25	1.1	107.86	3.03	1.0164	1.888	0
6125	0	5.7	0	74.5	29	1	0.14	0.07	0.21	1.1	90.97	2.33	2.1964	3.04	0
6128	0	5.5	1	49.8	30.2	0	0.52	0.21	0.73	2.8	96.59	4.91	1.64022	3.94667	1
6132	1	6.7	1	65.8	27.8	0	0.06	0.04	0.1	1	100.16	2.94	5.69053	6.16	0
6141	1	5.6	0	63.3	21.87	0	0.11	0.08	0.2	3.1	85.86	2.82	0.749156	1.856	0
6161	1	6.1	1	63.3	32.35	0	0.21	0.08	0.3	2.3	87.69	5.02	3.03644	4.192	1
6175	1	6.4	0	57.9	25.43	0	0.07	0.04	0.12	1.4	72.15	2.37	1.06667	2.528	1
6184	1	6.6	1	53.5	30.77	0	0.19	0.09	0.28	1.2	137.2	5.07	2.332	8.14222	1
6190	1	6.1	1	64.6	27.03	0	0.1	0.05	0.15	0.9	108.88	4.12	4.22933	6.24889	0
6244	0	6.2	1	45	28.85	0	0.16	0.1	0.26	1.9	98.74	4.25	3.49129	3.49867	1
6250	1	6.3	0	57.6	33.03	0	0.1	0.06	0.16	0.7	92.64	4.29	1.134	4.288	1
6262	1	6.3	1	46.2	25.06	0	0.09	0.05	0.14	1.1	149.75	4.19	1.9432	2.74533	0
6271	0	5.9	1	55.8	28.93	1	0.17	0.08	0.24	1.8	151.95	4.96	2.64844	7.10667	0
6276	1	5.7	1	40	23.52	0	0.08	0.06	0.14	0.9	106.12	2.55	1.0716	10.944	0
6293	0	6.2	1	45.7	26.34	0	0.22	0.09	0.32	1.7	81.55	2.45	1.67262	1.33333	1
6304	1	5.7	0	59.7	34.97	0	0.12	0.07	0.18	1	117.91	5.68	1.6112	7.30044	0
6305	1	5.6	1	53.3	28.86	0	0.11	0.07	0.19	1.2	112.31	4.8	2.18524	4.07733	0
6311	1	6.8	1	43.1	33.42	0	0.32	0.13	0.44	1.9	82.65	5.17	4.54844	9.58489	1
6315	0	5.8	0	50.5	33.62	0	0.26	0.13	0.39	2.3	93.95	5.11	4.36676	3.82267	0
6322	0	5	0	62.6	34.16	0	0.13	0.07	0.2	1.2	88.12	2.67	0.711111	1.41778	0
6327	1	5.9	0	50.8	22.59	0	0.1	0.05	0.15	1.2	105.38	3.88	NA	0.533333	0
6329	0	6.5	0	60.1	29.17	0	0.15	0.1	0.25	3.7	97.39	3.64	3.042	1.47333	1
6344	0	5.6	1	43	33.1	0	0.11	0.06	0.17	1.2	88.82	2.12	2.90204	2.47333	0
6345	1	6.9	0	64.5	34.73	0	0.24	0.18	0.42	1.6	83.9	3.06	3.03293	3.36267	1
6350	0	6.2	1	56.4	25.58	0	0.18	0.05	0.23	1.7	71.62	1.74	1.53484	4.07333	0
6357	0	6.1	1	49.3	28.35	0	0.08	0.06	0.13	1.1	88.43	2.2	1.5616	1.488	0
6380	1	5.4	1	42.8	28.45	0	0.1	0.06	0.16	2.7	73.91	2.46	0.7224	2.33067	1
6410	0	5.9	0	57.6	23.39	0	0.11	0.06	0.17	1.1	100.1	2.93	1.48418	1.87378	0
6415	1	5.9	1	64.4	25.39	0	0.37	0.2	0.58	2	73.38	2.48	1.21409	3.848	0
6416	0	6.1	1	47.9	26.36	1	0.16	0.07	0.24	1.9	64.55	3.64	1.89778	1.30844	0
6421	1	5.8	0	52.5	27.44	0	0.14	0.09	0.23	2.2	116.5	6.34	2.72471	4.42667	1
6437	1	6.3	1	54.3	40.76	0	0.28	0.09	0.38	4.4	65.56	2.77	8.9292	5.96667	1
6444	0	5.4	0	47.2	23.24	0	0.1	0.06	0.16	1	107.92	2.48	NA	1.368	0
6450	0	6.2	1	59.8	27.59	0	0.21	0.11	0.32	1.7	92.02	3.44	1.5624	1.61778	0
6454	1	5.9	0	66.6	25.09	0	0.17	0.11	0.28	1.5	151.92	4.31	1.37667	7.52711	0
6470	1	6	0	52	24.02	0	0.07	0.06	0.13	1.2	119.47	3.78	NA	2.23644	0
6484	0	5.4	1	46	24.71	0	0.15	0.08	0.23	2.1	97.93	3.67	0.7848	2.232	0
6491	0	5.1	0	66.7	26.53	0	0.14	0.06	0.2	1.3	81.86	2.41	2.0604	1.58889	0
6497	1	6.1	1	60	25.39	0	0.21	0.13	0.34	1.5	107.06	3.53	1.73782	5.50978	0
6503	1	6.1	1	46.7	34.28	0	0.17	0.13	0.3	1.3	105.28	5.15	3.15844	9.10444	0
6519	0	5.5	1	57.7	31.42	0	0.15	0.08	0.24	1.4	93.61	4	3.22667	1.28489	0
6520	0	5.9	1	44.5	31.41	0	0.12	0.07	0.19	0.7	91.88	2.63	1.59956	2.72	0
6530	0	5.6	1	42.5	32.25	0	0.09	0.07	0.16	1.8	68.94	2.07	1.48836	5.50667	1
6543	0	6.3	0	57.7	26.3	0	0.1	0.06	0.16	1.3	139.64	3.73	1.9208	2.86578	0
6544	1	6.4	1	43.1	39.26	0	0.16	0.1	0.25	2.1	88.07	4.42	5.89084	11.7413	1
6556	1	5.6	1	58.4	26.55	0	0.12	0.06	0.18	0.8	113.28	3.71	2.36693	4.07067	0
6611	1	6	0	64.7	34.89	0	0.11	0.08	0.19	1.3	119.59	4.03	2.62933	4.63956	0
6618	1	6.2	1	67.2	28.96	0	0.34	0.15	0.48	2.7	82.06	2.79	2.66462	8.35467	1
6625	0	6.1	1	46.3	28.27	0	0.23	0.12	0.35	5.9	83.11	3.06	2.74364	3.444	0
6629	1	6.1	1	52.1	37.98	0	0.24	0.14	0.38	3.5	86.24	3.92	2.93342	8.224	1
6638	0	5.8	1	59.6	29.14	1	0.15	0.1	0.25	1.2	91.44	4.05	1.16773	2.268	0
6641	1	4.8	1	40.1	27.8	0	0.08	0.05	0.12	1.7	76.65	4.62	1.74933	13.5333	0
6748	1	6.4	1	51.9	25.16	0	0.17	0.11	0.27	1.8	121.88	4.67	1.53884	2.23867	1
6757	0	5.2	1	40.6	32.24	0	0.13	0.07	0.21	0.9	101.21	3.84	1.12089	2.27733	0
6759	0	5.9	0	53.1	26.35	0	0.12	0.07	0.19	1	84.43	1.85	2.50422	2.98667	0

## Sheet: Table 6 - Model 1&4 - Data
pat ID	F1DIAB	age	gender	BMI	LipidLowDrugs	Gluc	trig	doxSA
121	1	58.1	1	23.39	0	6.9	1.9	0.08
232	0	41.9	0	21.87	0	4.9	0.5	0.05
239	0	58.2	1	23.3	0	5.4	0.9	0.11
335	0	71.4	0	21.87	0	5.6	1.2	0.06
467	1	67.9	1	24.49	0	5.9	3.1	0.11
625	0	46.6	1	23.56	0	5.5	1.1	0.04
652	1	74.7	1	20.85	0	6.5	0.7	0.08
694	0	62.4	0	22.75	0	5.4	1.2	0.09
765	1	62.9	1	23.77	0	5.6	0.7	0.05
911	0	56.1	1	23.15	0	5.2	0.9	0.04
929	0	66	0	24.54	0	5.6	2.3	0.09
985	1	70.2	0	24.96	1	6.4	1	0.12
1014	0	61.6	0	23.23	1	5.4	1.5	0.05
1035	1	72.2	1	24.57	1	6.2	2.3	0.1
1063	1	51.1	0	20.78	0	5.6	1.4	0.12
1074	0	68.7	0	24.17	0	6.2	0.9	0.06
1078	1	47	1	22.86	0	6.4	3.6	0.25
1132	1	49.1	1	24.19	0	5.7	0.8	0.06
1137	1	41.3	1	21.49	0	4.7	1.2	0.08
1204	0	63.5	0	21.48	0	5.5	1.3	0.1
1206	0	59.3	1	23.08	0	6.4	1.6	0.08
1250	0	62.9	1	21.84	0	6.1	1	0.14
1400	0	72.9	1	24.19	0	5.8	1	0.08
1426	0	51.9	1	23.81	0	5.8	0.7	0.03
1498	0	64.5	1	24.02	0	5.8	1.2	0.07
1554	0	74.5	0	24.45	0	5.7	1.2	0.03
1659	0	49.1	1	24.07	0	5.6	0.9	0.03
1727	0	62.9	0	20.59	0	5.5	0.7	0.03
1736	0	54.6	1	24.34	0	6.7	1.3	0.08
1750	0	45.7	1	23.58	0	6.8	1	0.03
1854	0	73.2	1	24.99	0	6.4	1.6	0.09
2011	1	59.2	1	24.8	0	6.9	0.8	0.07
2081	0	47.2	1	23.88	0	6.3	1.1	0.1
2113	1	44.1	1	22.6	0	6.8	22.4	0.16
2151	0	37.9	1	23.1	0	5.7	0.5	0.04
2164	0	68	1	24.55	0	6	1.1	0.06
2213	0	65.3	0	24.79	0	6	1.4	0.09
2322	0	61.8	1	23.61	0	5.6	1	0.06
2382	1	51.4	1	24.48	0	5.4	5.7	0.27
2404	0	63.5	1	23.89	0	5.5	1.3	0.06
2717	0	61.6	1	23.74	0	5.7	0.7	0.04
2720	0	49.8	0	22.96	0	5.9	1	0.08
2743	0	59.6	1	23.04	0	5.3	2.6	0.11
2801	1	73.2	1	24.31	0	5.9	1	0.08
3118	0	66.6	0	24.78	0	5.3	0.8	0.06
3307	0	73.5	1	22.77	0	5.9	1.5	0.11
3404	0	40.3	1	23.17	0	5.6	1.9	0.07
3434	0	49.2	1	24.59	0	6.3	1.2	0.06
3517	1	59	0	24.54	0	5.8	1.9	0.09
3626	1	57.5	0	23.49	0	5.8	0.9	0.07
3678	0	66.3	1	24.72	0	6.3	1.2	0.06
3781	1	51.8	1	24.64	0	6.6	1.9	0.1
3806	1	74.8	0	24.59	0	6.9	2.4	0.12
3811	0	56.9	0	24.87	0	6	1.7	0.08
3886	1	46.6	1	23.49	0	5.5	1.4	0.11
4009	0	57.9	0	24.14	0	5.7	1.9	0.14
4053	0	45.1	0	23.2	0	5.2	1	0.05
4054	0	43	1	22.12	0	4.7	0.6	0.04
4280	0	46.3	1	24.47	1	5.7	0.8	0.07
4498	1	53.2	1	24.96	0	6.4	3.2	0.14
4594	0	66.3	1	24.51	0	6.4	1.1	0.04
4707	1	59.1	1	23.94	0	6.4	0.9	0.06
4722	1	66.6	0	19.53	0	5.9	0.8	0.04
4740	0	52.9	1	23.04	0	6	1.9	0.08
4772	1	41.7	1	24.71	0	6.2	1.4	0.04
4939	1	62.7	1	22.38	0	6.8	0.4	0.06
4940	0	50.9	0	20.51	0	4.4	2.1	0.07
4966	0	47.2	1	22.78	0	6.2	1.5	0.02
4968	0	51.6	1	24.76	0	5.8	2.9	0.1
5042	1	63.9	1	24.14	1	6.4	0.8	0.06
5072	1	63.5	0	22.02	0	5.9	1.7	0.09
5082	0	50.4	1	22.25	0	5.5	0.9	0.06
5110	0	59.9	1	21.05	0	5.7	0.7	0.07
5244	0	37.4	1	24.99	0	6.2	0.9	0.06
5360	1	57.3	0	24.33	0	6.1	1.3	0.08
5412	1	47.9	1	21.85	0	6.3	0.8	0.07
5424	0	63.5	0	21.34	0	5.8	0.8	0.04
5477	0	63.2	1	23.29	0	5	0.9	0.07
5559	1	50.5	1	22.33	0	5.5	1.1	0.05
5590	0	45.7	0	22.55	0	6.6	1.2	0.11
5688	1	74.9	0	24.68	0	5.7	1.4	0.09
5715	1	47.6	0	23.59	0	5.3	0.8	0.08
5787	0	64.8	0	19.61	0	5.8	0.6	0.04
5796	0	56.4	1	24.49	0	5.7	0.7	0.07
5878	0	42.5	0	24.66	0	5.5	1.3	0.06
5903	0	54.8	1	24.54	0	6.5	1.6	0.07
5930	1	48.3	0	24.06	0	6.6	1.1	0.05
5931	0	51.5	0	20.61	0	5.6	1.7	0.06
5942	1	52	1	23.67	0	6.2	1.1	0.07
6028	0	51.8	1	24.87	0	5.4	1.1	0.09
6080	0	58.4	1	24.76	0	6.5	1	0.07
6123	1	74.2	1	22.79	0	6.3	1.1	0.07
6141	1	63.3	0	21.87	0	5.6	3.1	0.08
6276	1	40	1	23.52	0	5.7	0.9	0.06
6327	1	50.8	0	22.59	0	5.9	1.2	0.05
6410	0	57.6	0	23.39	0	5.9	1.1	0.06
6444	0	47.2	0	23.24	0	5.4	1	0.06
6470	1	52	0	24.02	0	6	1.2	0.06
6484	0	46	1	24.71	0	5.4	2.1	0.08

## Sheet: Table 6 - Model 2&5 - Data
pat ID	F1DIAB	age	gender	BMI	LipidLowDrugs	Gluc	trig	doxSA
53	0	51.7	0	25.78	0	6	1.3	0.09
121	1	58.1	1	23.39	0	6.9	1.9	0.08
198	0	53.5	1	25.91	0	6.3	2.6	0.08
203	1	58.4	1	26.31	0	6.6	1.9	0.14
232	0	41.9	0	21.87	0	4.9	0.5	0.05
239	0	58.2	1	23.3	0	5.4	0.9	0.11
249	0	55.2	1	26.41	0	5.6	0.8	0.05
278	1	65.9	1	26.5	1	6.9	1.4	0.06
335	0	71.4	0	21.87	0	5.6	1.2	0.06
340	0	64	1	26.18	0	6.3	0.7	0.06
381	0	72.2	1	25.38	0	5.5	0.8	0.08
392	0	60.2	1	25.24	0	6.2	1	0.08
422	1	56.1	0	26.7	0	6.3	0.9	0.06
467	1	67.9	1	24.49	0	5.9	3.1	0.11
511	1	49.1	0	26.53	0	5.9	1.4	0.06
625	0	46.6	1	23.56	0	5.5	1.1	0.04
630	0	64.1	1	25.91	0	6.5	1	0.07
652	1	74.7	1	20.85	0	6.5	0.7	0.08
694	0	62.4	0	22.75	0	5.4	1.2	0.09
732	0	54.2	0	25.63	0	6.2	0.3	0.04
765	1	62.9	1	23.77	0	5.6	0.7	0.05
834	1	35.5	1	25.46	0	6.1	0.5	0.06
896	0	56.1	0	25.2	0	5.1	1.5	0.09
911	0	56.1	1	23.15	0	5.2	0.9	0.04
915	1	50.1	1	25.05	0	6.8	0.8	0.04
917	1	37.6	1	25.71	0	6.3	2.9	0.06
929	0	66	0	24.54	0	5.6	2.3	0.09
985	1	70.2	0	24.96	1	6.4	1	0.12
1014	0	61.6	0	23.23	1	5.4	1.5	0.05
1019	0	69.4	0	25.06	0	5.9	1.2	0.09
1035	1	72.2	1	24.57	1	6.2	2.3	0.1
1063	1	51.1	0	20.78	0	5.6	1.4	0.12
1074	0	68.7	0	24.17	0	6.2	0.9	0.06
1078	1	47	1	22.86	0	6.4	3.6	0.25
1095	0	56.1	1	26.41	0	5.3	2.5	0.05
1105	1	48	1	26.4	0	6	0.7	0.05
1128	0	52.5	1	25.12	0	6.2	0.9	0.05
1132	1	49.1	1	24.19	0	5.7	0.8	0.06
1137	1	41.3	1	21.49	0	4.7	1.2	0.08
1204	0	63.5	0	21.48	0	5.5	1.3	0.1
1206	0	59.3	1	23.08	0	6.4	1.6	0.08
1250	0	62.9	1	21.84	0	6.1	1	0.14
1292	0	51	1	26.42	1	6.1	2.1	0.08
1294	1	68.9	0	25.17	0	6.4	1.3	0.18
1400	0	72.9	1	24.19	0	5.8	1	0.08
1426	0	51.9	1	23.81	0	5.8	0.7	0.03
1498	0	64.5	1	24.02	0	5.8	1.2	0.07
1554	0	74.5	0	24.45	0	5.7	1.2	0.03
1576	0	70.3	1	26.36	0	6.2	0.8	0.05
1580	0	58	0	26	0	5.9	1.3	0.05
1659	0	49.1	1	24.07	0	5.6	0.9	0.03
1674	1	67.3	1	26.17	1	6.4	1.5	0.04
1727	0	62.9	0	20.59	0	5.5	0.7	0.03
1736	0	54.6	1	24.34	0	6.7	1.3	0.08
1750	0	45.7	1	23.58	0	6.8	1	0.03
1762	1	47.1	0	26.61	0	5.9	1	0.07
1824	0	46.4	0	26.68	0	5.8	1.4	0.05
1854	0	73.2	1	24.99	0	6.4	1.6	0.09
1980	1	38.7	0	26.63	0	4.6	2.7	0.04
2005	0	56.5	1	26.92	0	5.9	1.3	0.08
2011	1	59.2	1	24.8	0	6.9	0.8	0.07
2081	0	47.2	1	23.88	0	6.3	1.1	0.1
2113	1	44.1	1	22.6	0	6.8	22.4	0.16
2119	0	59.5	0	26.29	0	5.2	1.1	0.06
2151	0	37.9	1	23.1	0	5.7	0.5	0.04
2164	0	68	1	24.55	0	6	1.1	0.06
2213	0	65.3	0	24.79	0	6	1.4	0.09
2235	0	71.6	1	25.37	0	6.5	0.7	0.04
2303	0	68.6	1	26.85	0	6.8	1	0.07
2322	0	61.8	1	23.61	0	5.6	1	0.06
2382	1	51.4	1	24.48	0	5.4	5.7	0.27
2404	0	63.5	1	23.89	0	5.5	1.3	0.06
2464	0	58.7	1	26.43	0	5.5	1.1	0.09
2541	0	48.1	1	26.31	0	5.5	1.3	0.08
2595	1	39.9	1	26.96	0	6.3	5.9	0.12
2697	0	41.4	1	25.47	0	6.1	1	0.05
2717	0	61.6	1	23.74	0	5.7	0.7	0.04
2720	0	49.8	0	22.96	0	5.9	1	0.08
2743	0	59.6	1	23.04	0	5.3	2.6	0.11
2801	1	73.2	1	24.31	0	5.9	1	0.08
2819	0	61.3	1	25.6	0	5.3	1.1	0.1
2826	0	61.3	1	26.31	0	6.6	0.8	0.07
2895	1	71.9	1	25.38	0	6.5	2.1	0.06
2940	0	46.7	1	25.1	0	6.5	1.4	0.11
2941	0	57.9	1	25.66	0	5.9	1.5	0.05
2942	1	47.8	0	25.69	0	5.7	1.3	0.1
2948	0	38.4	0	25.97	0	4.6	2.1	0.06
3118	0	66.6	0	24.78	0	5.3	0.8	0.06
3127	0	41	1	26.85	0	6.1	1.2	0.07
3143	1	73.2	1	26.45	0	6.8	1.1	0.14
3209	0	49.1	0	26.43	1	5.8	2.1	0.09
3269	0	65	1	25.37	0	6.1	0.6	0.05
3285	0	52.6	1	25.99	0	5.4	1.8	0.05
3307	0	73.5	1	22.77	0	5.9	1.5	0.11
3347	0	70.8	0	26.48	0	6.1	1.9	0.08
3357	0	50.5	1	25.4	0	5.5	1.1	0.04
3404	0	40.3	1	23.17	0	5.6	1.9	0.07
3421	1	58.3	0	26.37	0	6	1.1	0.1
3434	0	49.2	1	24.59	0	6.3	1.2	0.06
3442	1	64.9	1	25.18	0	6.6	2	0.1
3517	1	59	0	24.54	0	5.8	1.9	0.09
3557	1	45.9	1	25.06	0	5.4	1.5	0.08
3626	1	57.5	0	23.49	0	5.8	0.9	0.07
3658	1	71.2	1	26.98	0	5.6	1.3	0.04
3678	0	66.3	1	24.72	0	6.3	1.2	0.06
3708	0	61.6	1	26.14	0	6	2.8	0.08
3723	0	59	1	25.85	0	5.9	1.2	0.21
3781	1	51.8	1	24.64	0	6.6	1.9	0.1
3806	1	74.8	0	24.59	0	6.9	2.4	0.12
3811	0	56.9	0	24.87	0	6	1.7	0.08
3869	0	49.3	1	26.76	0	5.8	1.1	0.07
3886	1	46.6	1	23.49	0	5.5	1.4	0.11
3887	1	65.9	0	25.39	0	5.6	1.9	0.1
3990	0	50.4	1	26.42	0	6.3	1.9	0.12
4009	0	57.9	0	24.14	0	5.7	1.9	0.14
4053	0	45.1	0	23.2	0	5.2	1	0.05
4054	0	43	1	22.12	0	4.7	0.6	0.04
4068	0	40.8	1	26.16	0	5	1.2	0.05
4069	1	56.2	0	25.47	0	5.2	1.1	0.04
4203	0	60.2	1	26.43	0	5.8	2.1	0.14
4232	0	41.1	0	25.82	0	4.6	1	0.04
4248	1	48.3	1	26.86	0	6.5	3.5	0.13
4280	0	46.3	1	24.47	1	5.7	0.8	0.07
4498	1	53.2	1	24.96	0	6.4	3.2	0.14
4501	1	60	1	26.97	0	6.6	1.2	0.12
4594	0	66.3	1	24.51	0	6.4	1.1	0.04
4633	0	73.3	1	25.38	1	6.5	1.8	0.07
4707	1	59.1	1	23.94	0	6.4	0.9	0.06
4722	1	66.6	0	19.53	0	5.9	0.8	0.04
4740	0	52.9	1	23.04	0	6	1.9	0.08
4761	0	46.4	1	26.78	0	5.1	8.4	0.1
4772	1	41.7	1	24.71	0	6.2	1.4	0.04
4825	0	35.8	1	25.91	0	6.1	0.6	0.04
4827	1	73.1	1	25.88	0	6.5	1.3	0.04
4861	1	65.2	1	26.37	0	6.1	1.8	0.05
4931	1	60	1	25.03	0	6.4	1	0.12
4939	1	62.7	1	22.38	0	6.8	0.4	0.06
4940	0	50.9	0	20.51	0	4.4	2.1	0.07
4957	1	65.9	1	25.03	1	6.5	2.1	0.13
4966	0	47.2	1	22.78	0	6.2	1.5	0.02
4968	0	51.6	1	24.76	0	5.8	2.9	0.1
4974	0	60.5	1	25.52	0	5.1	1.7	0.15
5035	1	59.7	1	26.88	0	6.3	2.3	0.19
5042	1	63.9	1	24.14	1	6.4	0.8	0.06
5058	0	46.9	0	25.46	0	5.7	1.5	0.07
5072	1	63.5	0	22.02	0	5.9	1.7	0.09
5079	1	55.5	1	26.4	0	6.2	1.3	0.1
5082	0	50.4	1	22.25	0	5.5	0.9	0.06
5110	0	59.9	1	21.05	0	5.7	0.7	0.07
5125	1	64.2	1	25.84	0	6.2	0.8	0.09
5177	0	64	1	25.53	0	5.8	1.7	0.05
5244	0	37.4	1	24.99	0	6.2	0.9	0.06
5277	1	44.2	1	25.47	0	6.5	2	0.11
5288	0	63.5	1	25.09	1	6.3	2.6	0.06
5360	1	57.3	0	24.33	0	6.1	1.3	0.08
5383	0	44.7	0	26.6	0	5.7	0.9	0.08
5390	1	56.2	1	26.4	0	6.9	1.4	0.11
5411	1	70.8	0	26.38	0	6.8	2.3	0.11
5412	1	47.9	1	21.85	0	6.3	0.8	0.07
5424	0	63.5	0	21.34	0	5.8	0.8	0.04
5477	0	63.2	1	23.29	0	5	0.9	0.07
5497	1	58.2	0	25.11	0	5.1	1.7	0.04
5559	1	50.5	1	22.33	0	5.5	1.1	0.05
5590	0	45.7	0	22.55	0	6.6	1.2	0.11
5686	0	74.9	0	26.37	1	6.9	1.1	0.1
5688	1	74.9	0	24.68	0	5.7	1.4	0.09
5715	1	47.6	0	23.59	0	5.3	0.8	0.08
5728	0	41.5	1	26.67	0	6.2	2.1	0.06
5733	0	56.9	1	25.3	0	6.5	1.5	0.11
5787	0	64.8	0	19.61	0	5.8	0.6	0.04
5796	0	56.4	1	24.49	0	5.7	0.7	0.07
5878	0	42.5	0	24.66	0	5.5	1.3	0.06
5903	0	54.8	1	24.54	0	6.5	1.6	0.07
5930	1	48.3	0	24.06	0	6.6	1.1	0.05
5931	0	51.5	0	20.61	0	5.6	1.7	0.06
5942	1	52	1	23.67	0	6.2	1.1	0.07
5954	0	63.8	0	26.37	0	5.1	1.3	0.06
5957	1	44.8	1	26.16	0	5.2	2.8	0.09
6021	0	59.7	1	26.07	0	5.1	1.1	0.08
6028	0	51.8	1	24.87	0	5.4	1.1	0.09
6080	0	58.4	1	24.76	0	6.5	1	0.07
6098	0	57.6	0	25.49	0	5.1	1.5	0.08
6123	1	74.2	1	22.79	0	6.3	1.1	0.07
6141	1	63.3	0	21.87	0	5.6	3.1	0.08
6175	1	57.9	0	25.43	0	6.4	1.4	0.04
6262	1	46.2	1	25.06	0	6.3	1.1	0.05
6276	1	40	1	23.52	0	5.7	0.9	0.06
6293	0	45.7	1	26.34	0	6.2	1.7	0.09
6327	1	50.8	0	22.59	0	5.9	1.2	0.05
6350	0	56.4	1	25.58	0	6.2	1.7	0.05
6410	0	57.6	0	23.39	0	5.9	1.1	0.06
6415	1	64.4	1	25.39	0	5.9	2	0.2
6416	0	47.9	1	26.36	1	6.1	1.9	0.07
6444	0	47.2	0	23.24	0	5.4	1	0.06
6454	1	66.6	0	25.09	0	5.9	1.5	0.11
6470	1	52	0	24.02	0	6	1.2	0.06
6484	0	46	1	24.71	0	5.4	2.1	0.08
6491	0	66.7	0	26.53	0	5.1	1.3	0.06
6497	1	60	1	25.39	0	6.1	1.5	0.13
6543	0	57.7	0	26.3	0	6.3	1.3	0.06
6556	1	58.4	1	26.55	0	5.6	0.8	0.06
6748	1	51.9	1	25.16	0	6.4	1.8	0.11
6759	0	53.1	0	26.35	0	5.9	1	0.07

## Sheet: Table 6 - Model 3&6 - Data
pat ID	F1DIAB	age	gender	BMI	LipidLowDrugs	Gluc	trig	doxSA
53	0	51.7	0	25.78	0	6	1.3	0.09
63	1	39.9	1	28.8	0	6.6	2.1	0.12
95	0	57.8	1	27.51	0	6.4	3.3	0.11
104	0	47.8	1	28.57	0	6.8	2.9	0.11
112	1	73.7	1	29.17	0	5.6	1	0.07
121	1	58.1	1	23.39	0	6.9	1.9	0.08
168	0	50.4	1	27.25	0	5.8	2.3	0.12
197	1	69.4	1	28.41	0	6.4	1.4	0.06
198	0	53.5	1	25.91	0	6.3	2.6	0.08
203	1	58.4	1	26.31	0	6.6	1.9	0.14
232	0	41.9	0	21.87	0	4.9	0.5	0.05
236	0	73.7	1	28.41	0	6.1	2.1	0.13
239	0	58.2	1	23.3	0	5.4	0.9	0.11
245	0	69.8	1	28.64	0	5.5	0.8	0.15
249	0	55.2	1	26.41	0	5.6	0.8	0.05
266	0	54.2	1	28.34	0	5	2.3	0.1
277	0	72.1	0	28.38	0	5.5	1.4	0.07
278	1	65.9	1	26.5	1	6.9	1.4	0.06
279	0	47.9	1	28.04	0	4.9	0.7	0.03
335	0	71.4	0	21.87	0	5.6	1.2	0.06
340	0	64	1	26.18	0	6.3	0.7	0.06
355	1	38.2	1	29.27	0	6	2.1	0.11
359	0	44.1	1	28.63	0	5.5	1.2	0.08
381	0	72.2	1	25.38	0	5.5	0.8	0.08
392	0	60.2	1	25.24	0	6.2	1	0.08
422	1	56.1	0	26.7	0	6.3	0.9	0.06
463	1	48.5	1	29.17	0	5.3	4.1	0.12
467	1	67.9	1	24.49	0	5.9	3.1	0.11
500	1	60.2	0	27.3	0	6.2	0.9	0.07
510	1	49.6	1	28.02	0	6.4	2.7	0.09
511	1	49.1	0	26.53	0	5.9	1.4	0.06
540	1	48.5	1	28.43	0	5.2	3.5	0.15
562	0	62.2	1	28.55	1	6.1	4.8	0.1
608	1	60.7	1	27.26	0	6.1	1.2	0.05
625	0	46.6	1	23.56	0	5.5	1.1	0.04
630	0	64.1	1	25.91	0	6.5	1	0.07
652	1	74.7	1	20.85	0	6.5	0.7	0.08
671	0	40.1	1	29.03	0	5.7	1	0.1
694	0	62.4	0	22.75	0	5.4	1.2	0.09
732	0	54.2	0	25.63	0	6.2	0.3	0.04
744	0	60.7	1	27.61	0	6.1	2.7	0.11
765	1	62.9	1	23.77	0	5.6	0.7	0.05
834	1	35.5	1	25.46	0	6.1	0.5	0.06
838	0	43.2	1	28.79	0	5.2	1.8	0.14
854	0	45.4	1	28.03	0	5	0.6	0.08
896	0	56.1	0	25.2	0	5.1	1.5	0.09
911	0	56.1	1	23.15	0	5.2	0.9	0.04
914	0	62.2	1	27.04	0	6	0.7	0.07
915	1	50.1	1	25.05	0	6.8	0.8	0.04
917	1	37.6	1	25.71	0	6.3	2.9	0.06
929	0	66	0	24.54	0	5.6	2.3	0.09
966	1	56.7	1	27.94	0	5.4	2.6	0.11
973	1	67.1	1	27.54	1	5.7	1.3	0.1
985	1	70.2	0	24.96	1	6.4	1	0.12
1002	0	58.7	1	27.37	0	6.4	1.9	0.06
1011	1	51	1	29.14	1	6.3	0.7	0.04
1014	0	61.6	0	23.23	1	5.4	1.5	0.05
1019	0	69.4	0	25.06	0	5.9	1.2	0.09
1022	1	66.6	0	29.82	0	6.4	1.1	0.14
1035	1	72.2	1	24.57	1	6.2	2.3	0.1
1063	1	51.1	0	20.78	0	5.6	1.4	0.12
1074	0	68.7	0	24.17	0	6.2	0.9	0.06
1078	1	47	1	22.86	0	6.4	3.6	0.25
1088	0	70.3	1	28.48	1	5.6	0.6	0.06
1090	1	72.3	1	28.62	0	5.8	2.6	0.09
1091	1	62.3	0	28.06	0	5.2	0.9	0.04
1095	0	56.1	1	26.41	0	5.3	2.5	0.05
1105	1	48	1	26.4	0	6	0.7	0.05
1120	0	67.4	1	27.98	1	4.9	1.5	0.06
1128	0	52.5	1	25.12	0	6.2	0.9	0.05
1132	1	49.1	1	24.19	0	5.7	0.8	0.06
1137	1	41.3	1	21.49	0	4.7	1.2	0.08
1138	0	36	1	27.58	0	6.1	1.2	0.08
1179	0	69.3	0	28.1	0	6	1.1	0.08
1204	0	63.5	0	21.48	0	5.5	1.3	0.1
1206	0	59.3	1	23.08	0	6.4	1.6	0.08
1213	0	57.7	1	29.17	0	6.6	1	0.1
1235	1	60	1	27.85	0	6.9	1.2	0.08
1250	0	62.9	1	21.84	0	6.1	1	0.14
1276	0	72.9	1	27.4	0	5.2	1.2	0.08
1292	0	51	1	26.42	1	6.1	2.1	0.08
1294	1	68.9	0	25.17	0	6.4	1.3	0.18
1317	1	40.7	1	28.67	0	5.8	0.7	0.05
1322	0	49.5	1	27.93	0	5.7	1	0.07
1400	0	72.9	1	24.19	0	5.8	1	0.08
1426	0	51.9	1	23.81	0	5.8	0.7	0.03
1453	0	68	1	28.15	0	6.2	2.1	0.09
1498	0	64.5	1	24.02	0	5.8	1.2	0.07
1533	0	65.9	1	28.08	1	6.4	1.6	0.1
1554	0	74.5	0	24.45	0	5.7	1.2	0.03
1574	0	55.8	1	27.44	0	6.6	1.2	0.09
1576	0	70.3	1	26.36	0	6.2	0.8	0.05
1580	0	58	0	26	0	5.9	1.3	0.05
1583	0	58.6	1	28.93	0	6.1	0.8	0.11
1615	0	54.4	1	28.8	0	4.9	4.8	0.16
1652	0	57.2	1	28.29	0	5.9	0.9	0.09
1659	0	49.1	1	24.07	0	5.6	0.9	0.03
1668	0	66.7	1	28.33	0	6	1.6	0.08
1674	1	67.3	1	26.17	1	6.4	1.5	0.04
1677	0	71.2	1	27.41	1	5.5	1	0.08
1714	1	46.4	1	28.7	0	5.7	3.1	0.14
1727	0	62.9	0	20.59	0	5.5	0.7	0.03
1733	1	62.5	0	28.07	1	6	1.5	0.08
1735	0	71.8	1	29	0	6	1.1	0.07
1736	0	54.6	1	24.34	0	6.7	1.3	0.08
1747	0	38.3	0	28.72	0	5.3	1.3	0.03
1750	0	45.7	1	23.58	0	6.8	1	0.03
1762	1	47.1	0	26.61	0	5.9	1	0.07
1824	0	46.4	0	26.68	0	5.8	1.4	0.05
1854	0	73.2	1	24.99	0	6.4	1.6	0.09
1926	0	42.2	1	28.62	0	6.2	1.3	0.08
1937	1	49.3	0	28.72	0	6.4	4.4	0.07
1980	1	38.7	0	26.63	0	4.6	2.7	0.04
2003	1	49.6	1	27.51	0	5.8	2.1	0.07
2005	0	56.5	1	26.92	0	5.9	1.3	0.08
2011	1	59.2	1	24.8	0	6.9	0.8	0.07
2043	1	39.5	1	29.13	0	6.3	1.6	0.08
2046	0	39.7	1	28.17	0	6	1.4	0.07
2056	0	71.9	1	29.87	1	6.3	2.1	0.13
2081	0	47.2	1	23.88	0	6.3	1.1	0.1
2113	1	44.1	1	22.6	0	6.8	22.4	0.16
2119	0	59.5	0	26.29	0	5.2	1.1	0.06
2128	1	63.3	1	28.51	0	6.6	1.9	0.09
2151	0	37.9	1	23.1	0	5.7	0.5	0.04
2164	0	68	1	24.55	0	6	1.1	0.06
2213	0	65.3	0	24.79	0	6	1.4	0.09
2216	0	61	1	29.77	1	6.8	1.4	0.09
2235	0	71.6	1	25.37	0	6.5	0.7	0.04
2289	0	62.8	0	29.28	0	5.9	1.6	0.05
2303	0	68.6	1	26.85	0	6.8	1	0.07
2322	0	61.8	1	23.61	0	5.6	1	0.06
2355	0	60.8	0	28.44	1	6.7	2	0.07
2373	0	44.1	1	28.25	0	6.4	2.1	0.07
2382	1	51.4	1	24.48	0	5.4	5.7	0.27
2404	0	63.5	1	23.89	0	5.5	1.3	0.06
2427	1	74.6	0	29.43	0	5.8	1.4	0.06
2430	0	71.9	0	29.89	0	5.7	1.9	0.11
2464	0	58.7	1	26.43	0	5.5	1.1	0.09
2472	1	47.6	1	27.96	0	6.8	1.9	0.12
2473	0	47.5	1	27.75	0	6.5	2.2	0.08
2509	1	58.6	1	29.33	0	5.8	2.1	0.07
2532	0	39.8	1	28.73	0	6	1.3	0.06
2541	0	48.1	1	26.31	0	5.5	1.3	0.08
2549	1	61.4	1	28.61	0	6	1.8	0.17
2558	1	66.1	0	29.73	0	6	2	0.06
2568	0	68	0	28.18	0	5.9	1.4	0.1
2595	1	39.9	1	26.96	0	6.3	5.9	0.12
2607	0	62.4	0	28.34	0	5.3	1.7	0.12
2629	0	66.1	0	29.12	0	5.1	1.3	0.06
2660	1	44.8	0	27.44	0	4.6	1	0.08
2680	0	55.5	1	29.24	0	5.2	1.4	0.08
2692	1	59.9	1	28.48	0	6.7	1.6	0.1
2697	0	41.4	1	25.47	0	6.1	1	0.05
2700	0	59.3	0	27.98	0	6.2	2.9	0.12
2712	0	49.6	1	27.72	0	6.4	0.5	0.07
2717	0	61.6	1	23.74	0	5.7	0.7	0.04
2720	0	49.8	0	22.96	0	5.9	1	0.08
2738	0	47.7	0	28.07	0	5.8	1.4	0.07
2743	0	59.6	1	23.04	0	5.3	2.6	0.11
2744	1	71.6	0	29.64	0	6.9	1.8	0.07
2753	1	45.3	1	29.17	0	5.4	2.1	0.07
2773	0	59	1	29.32	0	5.8	2.9	0.08
2778	1	48	1	27.76	0	6.9	2.2	0.16
2785	0	49.5	0	28.34	0	6.1	0.9	0.08
2801	1	73.2	1	24.31	0	5.9	1	0.08
2813	0	45.2	1	28.03	0	5.4	5	0.17
2814	0	45.2	0	27.2	0	4.5	0.7	0.04
2816	1	62.3	0	28.81	0	5.9	1.7	0.17
2819	0	61.3	1	25.6	0	5.3	1.1	0.1
2826	0	61.3	1	26.31	0	6.6	0.8	0.07
2873	1	62	0	28.77	0	5.9	1.6	0.05
2880	0	73.9	1	27.94	0	6.8	1.5	0.14
2895	1	71.9	1	25.38	0	6.5	2.1	0.06
2899	1	45.1	0	27.53	0	5.8	1	0.05
2900	1	72.8	1	27.8	0	6.9	1.5	0.11
2931	1	60.8	1	29.31	0	6.9	1.1	0.07
2940	0	46.7	1	25.1	0	6.5	1.4	0.11
2941	0	57.9	1	25.66	0	5.9	1.5	0.05
2942	1	47.8	0	25.69	0	5.7	1.3	0.1
2948	0	38.4	0	25.97	0	4.6	2.1	0.06
2977	0	61.1	1	29.02	0	5.3	0.8	0.04
2995	0	50.9	0	27.21	0	4.9	0.9	0.04
3039	0	63.8	1	28.67	0	6.5	2.1	0.14
3049	1	59.1	1	27.58	1	5.5	1.7	0.15
3060	0	54	1	28.25	0	6.5	2.8	0.1
3075	1	61.9	1	29.13	0	5.4	1.4	0.08
3086	0	60.3	1	27.69	0	6.1	0.8	0.07
3100	1	52.5	1	28.7	0	6.3	0.8	0.06
3118	0	66.6	0	24.78	0	5.3	0.8	0.06
3127	0	41	1	26.85	0	6.1	1.2	0.07
3136	0	62.6	1	27.74	0	5.1	1.8	0.09
3143	1	73.2	1	26.45	0	6.8	1.1	0.14
3155	0	60.9	1	29.49	0	5.7	4.6	0.08
3187	0	58.3	0	27.39	0	6.1	2	0.05
3209	0	49.1	0	26.43	1	5.8	2.1	0.09
3269	0	65	1	25.37	0	6.1	0.6	0.05
3276	0	61.7	0	27.66	0	5.9	1.3	0.07
3285	0	52.6	1	25.99	0	5.4	1.8	0.05
3300	0	64.7	0	29.88	0	6.1	1.6	0.07
3307	0	73.5	1	22.77	0	5.9	1.5	0.11
3314	0	68	1	27.33	0	6.5	1.8	0.15
3347	0	70.8	0	26.48	0	6.1	1.9	0.08
3357	0	50.5	1	25.4	0	5.5	1.1	0.04
3380	0	59.3	1	28.55	0	5.2	1.7	0.09
3384	1	48.7	1	27.06	1	5.8	2.2	0.11
3404	0	40.3	1	23.17	0	5.6	1.9	0.07
3421	1	58.3	0	26.37	0	6	1.1	0.1
3434	0	49.2	1	24.59	0	6.3	1.2	0.06
3442	1	64.9	1	25.18	0	6.6	2	0.1
3466	0	56.9	1	29.17	0	6.2	6.6	0.09
3474	0	63.6	1	28.9	0	4.9	0.9	0.17
3481	0	46.7	1	27.69	0	5.9	1.5	0.15
3496	1	67.2	1	29.13	0	6	2	0.08
3515	1	58.9	0	28.08	0	6.6	2.9	0.14
3517	1	59	0	24.54	0	5.8	1.9	0.09
3527	0	68.6	0	27.44	0	5.6	0.9	0.04
3534	0	64.5	1	29.48	0	4.2	0.9	0.06
3545	0	74	1	29.9	0	5.7	2.1	0.07
3550	1	68.4	1	29.17	0	6.4	1.1	0.1
3557	1	45.9	1	25.06	0	5.4	1.5	0.08
3617	0	65.2	1	27.83	0	6	1.6	0.11
3626	1	57.5	0	23.49	0	5.8	0.9	0.07
3658	1	71.2	1	26.98	0	5.6	1.3	0.04
3678	0	66.3	1	24.72	0	6.3	1.2	0.06
3695	0	46.6	1	28.47	0	5.6	1.4	0.09
3708	0	61.6	1	26.14	0	6	2.8	0.08
3711	1	60.5	1	29.37	0	6	1.5	0.09
3723	0	59	1	25.85	0	5.9	1.2	0.21
3729	0	56.5	1	29.78	1	5.5	1.7	0.05
3781	1	51.8	1	24.64	0	6.6	1.9	0.1
3806	1	74.8	0	24.59	0	6.9	2.4	0.12
3809	1	46.3	1	28.02	0	6.1	4.6	0.12
3811	0	56.9	0	24.87	0	6	1.7	0.08
3861	0	51.4	1	28.99	0	5.9	1.5	0.08
3869	0	49.3	1	26.76	0	5.8	1.1	0.07
3886	1	46.6	1	23.49	0	5.5	1.4	0.11
3887	1	65.9	0	25.39	0	5.6	1.9	0.1
3889	1	47.9	0	28.08	0	6.7	0.9	0.03
3893	1	61.7	1	29	0	6.6	1.3	0.08
3958	0	61.7	1	27.26	0	6.1	1	0.05
3990	0	50.4	1	26.42	0	6.3	1.9	0.12
4008	0	61	0	29.24	0	5	1.9	0.05
4009	0	57.9	0	24.14	0	5.7	1.9	0.14
4019	1	67.5	0	28.08	0	6	1.2	0.09
4053	0	45.1	0	23.2	0	5.2	1	0.05
4054	0	43	1	22.12	0	4.7	0.6	0.04
4064	0	61.9	1	29.89	0	5.5	13.6	0.19
4068	0	40.8	1	26.16	0	5	1.2	0.05
4069	1	56.2	0	25.47	0	5.2	1.1	0.04
4083	1	42.9	1	28.39	0	6.9	2.9	0.07
4095	0	53.4	1	29.9	0	6.7	3.9	0.09
4126	1	69.5	0	29.49	0	6.4	1.2	0.09
4136	1	43	1	27.91	0	5.2	0.6	0.05
4199	1	48.6	1	28.5	1	6.2	5.8	0.1
4203	0	60.2	1	26.43	0	5.8	2.1	0.14
4215	0	48.5	1	27.86	0	6.2	1.5	0.07
4230	0	43.4	0	28.68	0	5.8	0.7	0.05
4232	0	41.1	0	25.82	0	4.6	1	0.04
4248	1	48.3	1	26.86	0	6.5	3.5	0.13
4258	0	62.9	1	27.44	0	6.7	4.7	0.12
4273	0	52.3	1	28.81	0	5.7	1.2	0.04
4280	0	46.3	1	24.47	1	5.7	0.8	0.07
4281	1	68.3	1	27.31	0	6.6	0.8	0.04
4308	0	61.8	1	29.75	0	6.1	1.8	0.05
4316	0	48.5	1	29.06	0	5.2	0.8	0.04
4343	1	46.1	1	27.19	0	6	2.7	0.08
4373	1	63.3	1	29.01	0	6.3	1.4	0.09
4391	0	63.4	1	27.96	0	6.2	4.3	0.18
4498	1	53.2	1	24.96	0	6.4	3.2	0.14
4501	1	60	1	26.97	0	6.6	1.2	0.12
4582	1	46.3	1	28.02	0	5	2.8	0.11
4594	0	66.3	1	24.51	0	6.4	1.1	0.04
4633	0	73.3	1	25.38	1	6.5	1.8	0.07
4685	1	58.2	1	27.84	1	6.2	2.7	0.1
4707	1	59.1	1	23.94	0	6.4	0.9	0.06
4722	1	66.6	0	19.53	0	5.9	0.8	0.04
4728	1	49	0	29.7	0	5.5	1.7	0.11
4740	0	52.9	1	23.04	0	6	1.9	0.08
4754	1	55.9	1	28.44	0	6.1	3.4	0.1
4761	0	46.4	1	26.78	0	5.1	8.4	0.1
4772	1	41.7	1	24.71	0	6.2	1.4	0.04
4773	1	52.8	1	29.25	0	6	2.9	0.09
4811	0	71.7	0	29.87	0	5.3	1.6	0.07
4825	0	35.8	1	25.91	0	6.1	0.6	0.04
4827	1	73.1	1	25.88	0	6.5	1.3	0.04
4834	1	60.4	1	27.25	0	6.3	1.9	0.06
4861	1	65.2	1	26.37	0	6.1	1.8	0.05
4869	1	49.7	1	27.47	0	5.6	3.3	0.08
4917	1	62.3	1	28.12	0	6	2.2	0.11
4931	1	60	1	25.03	0	6.4	1	0.12
4935	0	73.6	1	28.04	0	6.6	1.7	0.06
4939	1	62.7	1	22.38	0	6.8	0.4	0.06
4940	0	50.9	0	20.51	0	4.4	2.1	0.07
4941	1	49.7	1	28.78	1	6.4	1.3	0.15
4957	1	65.9	1	25.03	1	6.5	2.1	0.13
4966	0	47.2	1	22.78	0	6.2	1.5	0.02
4968	0	51.6	1	24.76	0	5.8	2.9	0.1
4974	0	60.5	1	25.52	0	5.1	1.7	0.15
5029	0	63.1	1	28.63	0	4	2.7	0.08
5035	1	59.7	1	26.88	0	6.3	2.3	0.19
5042	1	63.9	1	24.14	1	6.4	0.8	0.06
5058	0	46.9	0	25.46	0	5.7	1.5	0.07
5072	1	63.5	0	22.02	0	5.9	1.7	0.09
5079	1	55.5	1	26.4	0	6.2	1.3	0.1
5082	0	50.4	1	22.25	0	5.5	0.9	0.06
5110	0	59.9	1	21.05	0	5.7	0.7	0.07
5125	1	64.2	1	25.84	0	6.2	0.8	0.09
5137	0	66.7	1	27.24	0	5.6	2.2	0.12
5143	0	57.2	1	27.74	0	5.3	1.2	0.11
5167	1	39.8	1	28.79	0	5.9	4.3	0.11
5170	0	66.9	0	29.01	0	5.8	1.9	0.06
5177	0	64	1	25.53	0	5.8	1.7	0.05
5221	0	59.9	1	28.17	0	5.7	1.4	0.1
5244	0	37.4	1	24.99	0	6.2	0.9	0.06
5265	1	63.7	0	28.97	1	6.6	2.1	0.06
5277	1	44.2	1	25.47	0	6.5	2	0.11
5288	0	63.5	1	25.09	1	6.3	2.6	0.06
5293	1	60	1	29.06	0	5.7	0.7	0.09
5319	0	63.3	1	27.66	0	6.3	1.7	0.09
5335	1	74.2	1	27.76	0	6.8	1.9	0.18
5360	1	57.3	0	24.33	0	6.1	1.3	0.08
5383	0	44.7	0	26.6	0	5.7	0.9	0.08
5387	0	39.5	1	27.39	0	4.9	1.9	0.09
5390	1	56.2	1	26.4	0	6.9	1.4	0.11
5411	1	70.8	0	26.38	0	6.8	2.3	0.11
5412	1	47.9	1	21.85	0	6.3	0.8	0.07
5419	0	56.3	1	27.3	0	5.2	1	0.09
5424	0	63.5	0	21.34	0	5.8	0.8	0.04
5458	0	57.3	1	27.98	0	6.7	1	0.03
5477	0	63.2	1	23.29	0	5	0.9	0.07
5490	0	50	1	29.27	0	5.9	1.2	0.1
5497	1	58.2	0	25.11	0	5.1	1.7	0.04
5559	1	50.5	1	22.33	0	5.5	1.1	0.05
5590	0	45.7	0	22.55	0	6.6	1.2	0.11
5614	0	59.7	1	27.63	0	5.6	1.9	0.16
5641	1	73.8	1	27.99	0	6.1	1.9	0.1
5649	0	60.7	1	29.34	0	6.5	0.9	0.07
5668	0	62.7	0	28.39	0	6	0.6	0.08
5686	0	74.9	0	26.37	1	6.9	1.1	0.1
5688	1	74.9	0	24.68	0	5.7	1.4	0.09
5715	1	47.6	0	23.59	0	5.3	0.8	0.08
5728	0	41.5	1	26.67	0	6.2	2.1	0.06
5733	0	56.9	1	25.3	0	6.5	1.5	0.11
5787	0	64.8	0	19.61	0	5.8	0.6	0.04
5796	0	56.4	1	24.49	0	5.7	0.7	0.07
5809	0	63.2	1	29.51	0	5.7	1	0.05
5828	0	49.3	1	27.62	0	5.5	1.9	0.05
5832	1	44.5	0	27.94	0	5.9	1	0.13
5835	0	50	0	29.49	0	5.1	1.1	0.06
5870	0	48.6	1	28.18	0	5.3	2.7	0.13
5872	0	63.6	1	29.94	0	5.4	1.1	0.28
5875	1	35.5	1	27.89	0	6	1.6	0.12
5878	0	42.5	0	24.66	0	5.5	1.3	0.06
5885	0	64.5	1	27.21	0	6.1	0.9	0.05
5903	0	54.8	1	24.54	0	6.5	1.6	0.07
5916	1	61.9	1	27.77	0	6.4	1.5	0.07
5918	0	72	1	29.84	0	5.9	1.3	0.06
5930	1	48.3	0	24.06	0	6.6	1.1	0.05
5931	0	51.5	0	20.61	0	5.6	1.7	0.06
5942	1	52	1	23.67	0	6.2	1.1	0.07
5954	0	63.8	0	26.37	0	5.1	1.3	0.06
5955	0	66.4	1	27.23	0	6.3	0.8	0.06
5957	1	44.8	1	26.16	0	5.2	2.8	0.09
6008	0	63.6	0	27.4	0	6.6	0.9	0.17
6013	1	56.5	1	29.62	0	6	0.7	0.06
6021	0	59.7	1	26.07	0	5.1	1.1	0.08
6028	0	51.8	1	24.87	0	5.4	1.1	0.09
6067	0	54.6	1	27.9	0	5.4	2.2	0.05
6080	0	58.4	1	24.76	0	6.5	1	0.07
6098	0	57.6	0	25.49	0	5.1	1.5	0.08
6123	1	74.2	1	22.79	0	6.3	1.1	0.07
6125	0	74.5	0	29	1	5.7	1.1	0.07
6132	1	65.8	1	27.8	0	6.7	1	0.04
6141	1	63.3	0	21.87	0	5.6	3.1	0.08
6175	1	57.9	0	25.43	0	6.4	1.4	0.04
6190	1	64.6	1	27.03	0	6.1	0.9	0.05
6244	0	45	1	28.85	0	6.2	1.9	0.1
6262	1	46.2	1	25.06	0	6.3	1.1	0.05
6271	0	55.8	1	28.93	1	5.9	1.8	0.08
6276	1	40	1	23.52	0	5.7	0.9	0.06
6293	0	45.7	1	26.34	0	6.2	1.7	0.09
6305	1	53.3	1	28.86	0	5.6	1.2	0.07
6327	1	50.8	0	22.59	0	5.9	1.2	0.05
6329	0	60.1	0	29.17	0	6.5	3.7	0.1
6350	0	56.4	1	25.58	0	6.2	1.7	0.05
6357	0	49.3	1	28.35	0	6.1	1.1	0.06
6380	1	42.8	1	28.45	0	5.4	2.7	0.06
6410	0	57.6	0	23.39	0	5.9	1.1	0.06
6415	1	64.4	1	25.39	0	5.9	2	0.2
6416	0	47.9	1	26.36	1	6.1	1.9	0.07
6421	1	52.5	0	27.44	0	5.8	2.2	0.09
6444	0	47.2	0	23.24	0	5.4	1	0.06
6450	0	59.8	1	27.59	0	6.2	1.7	0.11
6454	1	66.6	0	25.09	0	5.9	1.5	0.11
6470	1	52	0	24.02	0	6	1.2	0.06
6484	0	46	1	24.71	0	5.4	2.1	0.08
6491	0	66.7	0	26.53	0	5.1	1.3	0.06
6497	1	60	1	25.39	0	6.1	1.5	0.13
6543	0	57.7	0	26.3	0	6.3	1.3	0.06
6556	1	58.4	1	26.55	0	5.6	0.8	0.06
6618	1	67.2	1	28.96	0	6.2	2.7	0.15
6625	0	46.3	1	28.27	0	6.1	5.9	0.12
6638	0	59.6	1	29.14	1	5.8	1.2	0.1
6641	1	40.1	1	27.8	0	4.8	1.7	0.05
6748	1	51.9	1	25.16	0	6.4	1.8	0.11
6759	0	53.1	0	26.35	0	5.9	1	0.07

## Sheet: Model 8 - Data
pat ID	F1DIAB	age	gender	BMI	LipidLowDrugs	Gluc	doxSA	adiponectin	waisthip
44	0	47.7	0	33.77	0	4.9	0.04	5205	0.81
50	1	53.7	0	33.72	0	6.2	0.08	7568	0.88
119	1	57.8	0	30.78	0	6.5	0.08	5444	0.94
196	0	63.4	0	34.73	0	5.3	0.04		0.86
201	1	71.1	0	31.29	0	6.7	0.13	3232	1
270	0	71.7	0	31.2	0	5.3	0.08	3612	0.81
296	0	56.1	1	33.13	1	5.8	0.06	5641	1.01
299	1	59.7	0	30.83	0	6.7	0.12	5441	0.95
315	1	67.8	1	30.97	0	6.3	0.08	7982	0.97
319	0	50.3	1	36.58	0	5.8	0.18	2010	0.99
336	0	57.6	0	37.77	0	5.5	0.02	22506	0.92
404	0	67.1	0	32.72	0	5.7	0.07	13109	0.91
455	1	48.9	1	31.18	0	5.9	0.22	5007	1.02
650	0	58	0	40.75	0	6.6	0.08	13840	0.92
668	0	71.7	0	34.22	0	6.4	0.12	13376	0.89
684	0	72.8	1	31.42	0	6.7	0.12	7930	0.94
720	0	46.2	1	30.13	0	5.8	0.15	3205	0.98
725	0	49.8	1	32.31	0	5.8	0.11	3049	0.91
737	1	62.6	0	33.57	0	6.4	0.08	7683	0.82
775	1	50.9	0	31.13	0	5.9	0.08	4865	0.89
776	1	71.6	1	35.22	0	6.9	0.05	3900	1.02
835	0	62.5	0	36.25	1	6.4	0.06	10671	0.92
844	1	65.7	1	36.59	0	6.4	0.08	6843	1.08
861	0	35.7	1	36.92	0	5.3	0.05	3738	0.97
899	1	49.4	1	31.22	0	5.8	0.13	6859	1.03
907	1	56.5	0	35.59	0	5.3	0.19	3577	0.93
1009	0	61.7	0	34.29	1	5.7	0.11	5833	0.8
1163	1	62.5	1	35.15	1	5.6	0.06	8305	1.13
1172	0	62.3	1	30.29	1	6.1	0.07	6445	0.9
1195	0	67	0	30.26	1	6.3	0.05	19952	0.76
1198	0	47.6	1	31.23	0	6	0.08	4471	0.97
1210	0	62.1	0	34.1	0	6.9	0.08	7271	0.85
1239	1	49.2	1	30.4	0	5.6	0.05	4226	1.01
1356	0	39.3	1	31.45	0	5.9	0.05	1691	0.94
1357	1	35.5	1	36.59	0	6.6	0.14	6866	0.95
1407	1	62.4	1	31.14	0	5.5	0.11	2093	0.96
1458	0	64.5	1	34.33	0	6.8	0.06	4512	1.01
1627	0	54.2	1	31.11	0	5.6	0.18	1525	0.97
1644	0	48.7	0	30.08	0	5.6	0.15	2227	0.85
1654	0	59.2	0	32.08	0	6.4	0.03	13531	0.93
1688	0	63.5	0	32.89	0	6	0.11	12219	0.96
1717	0	63.9	0	33.9	0	5	0.16	6080	0.91
1787	1	44.1	1	31.09	0	6.3	0.18	2429	0.96
1793	0	61.7	0	31.63	0	6.9	0.05	4035	0.95
1831	1	56.8	0	33.71	0	5.1	0.07	1669	0.87
1851	0	57.4	0	37.96	0	5.2	0.06	8706	0.79
1908	0	62.9	0	31.92	0	6	0.06	7763	0.88
1935	1	51.3	1	31.13	0	6.7	0.06	9672	0.9
1993	0	54.9	0	34.05	0	5.2	0.07	9406	0.96
2007	0	39.7	1	31.87	0	6.1	0.05	1827	0.93
2017	0	63.2	1	31.16	0	4.8	0.05	11185	0.93
2118	0	50.9	0	45.72	0	6.1	0.07	2139.4	0.83
2137	0	57.8	1	31	0	5.8	0.09	5808	0.85
2198	1	74.2	1	33.12	0	6.9	0.1	9275.2	1.06
2251	0	60.9	0	33.69	0	6.8	0.12	9977	0.9
2252	0	60.1	1	30.28	0	5.9	0.04	12442	0.95
2267	0	70.2	0	31.72	0	5.5	0.08	7230.2	0.86
2313	0	53.2	0	35.34	0	5.3	0.12	9697	0.97
2335	1	39.1	1	36.68	0	6	0.06	2894	0.97
2376	0	44.9	1	35.12	0	5.6	0.23	10678	1
2433	1	50.9	1	31.44	0	6.8	0.08	9101.4	0.96
2547	0	52.3	1	32.88	0	4.9	0.08	5777.2	1.08
2551	0	58.2	0	30.43	1	6.3	0.14	9802.9	0.93
2555	1	46.5	1	30.44	1	6.4	0.08	3562.2	0.96
2569	1	59.4	0	32.37	0	6.3	0.14	4826	0.97
2615	1	46	1	30.57	0	5.8	0.07	1632.4	0.94
2620	1	59	0	41.03	0	5.5	0.09	1877.8	0.88
2621	0	59.5	1	30.03	0	5.5	0.11	5479.6	1.02
2671	0	60.8	0	32.04	1	5.4	0.06	2025.3	0.84
2688	1	61.6	0	35.44	0	6.4	0.14	12406	0.92
2715	0	56.3	0	34.25	0	5.3	0.06	14595	0.92
2749	1	58.5	1	33.02	1	5.9	0.1	4143.7	0.99
2798	0	48.4	1	33.46	0	5.5	0.08	11495	0.97
2888	0	51.3	1	30.22	1	5.6	0.17	4048	1.05
3000	0	64	1	33.72	0	5.5	0.14	4996.8	1
3015	0	53.3	0	32.28	0	6.5	0.12	18317	0.83
3034	0	42.1	1	30.14	0	4.5	0.05	6016.5	0.96
3087	1	56.9	1	32.38	0	6.7	0.3	1567.6	1.03
3129	1	54.7	1	35.63	0	6.4	0.11	4374.3	0.96
3164	0	61.5	1	30.67	0	6	0.17	5001.1	0.99
3171	0	53.8	1	35.51	0	5.6	0.11	7799.2	0.96
3191	0	68.6	1	35.39	0	6.6	0.05	19034	1.01
3221	1	63.4	0	31.88	0	6.3	0.09	2803.4	0.86
3245	1	46.9	0	33.63	0	6.8	0.05	11223	1.07
3271	1	60.2	0	37.34	1	6.4	0.06	12151	0.97
3313	0	56.6	1	33.27	0	6.7	0.14	4221.4	0.99
3320	0	54.9	0	37	0	5.3	0.13	9674.7	0.91
3359	1	61.4	1	38.4	0	6	0.09	6541.6	1.01
3364	0	55.7	1	39.79	0	5.9	0.11	3130.9	1.06
3387	1	52.2	0	39.19	0	6.6	0.09	5485.2	0.93
3390	0	66.6	0	36.22	0	5.5	0.06	6277.9	0.88
3422	1	67.9	1	32.76	0	6.6	0.05	7016.9	1.04
3427	1	57.5	1	30.46	0	6.6	0.18	10490	0.98
3443	0	73.4	0	30.57	0	5.5	0.1	18008	0.87
3471	0	51.8	0	33.33	0	5.4	0.1	9183.5	0.83
3510	1	63.7	0	34	1	6.3	0.07	2832.9	1.03
3521	0	63.4	0	32	0	6.1	0.09	10753	0.91
3532	0	57	0	33.39	0	5.6	0.06	9920.2	0.88
3586	0	50.8	1	30.73	0	5.5	0.05		0.87
3592	0	38.5	0	35.54	0	5.3	0.04	9154.8	0.8
3598	0	46.2	1	30.3	1	6	0.04	7795.4	0.96
3645	0	51.1	1	32.17	0	5.6	0.06	5701.4	0.95
3655	1	60.4	1	40.16	0	6.9	0.08	5154.1	1.02
3671	0	73.3	0	32.96	0	5.7	0.17	6696	0.9
3713	0	56	0	31.31	0	6.3	0.16	11795	0.87
3716	0	57.6	1	41.69	0	5.6	0.08	9895.6	1.02
3721	1	62	1	30.14	0	6.8	0.06	3699.6	1.03
3743	0	65.4	0	31.43	0	6.2	0.09	8056.5	0.91
3763	0	61.9	1	34.66	0	5.6	0.05	12000	0.98
3787	0	51.6	0	30.95	0	4.9	0.13	12755	0.76
3789	0	50.5	0	32.09	0	5.9	0.05	21087	0.88
3815	1	67.9	0	36.5	0	5.6	0.08	6598.7	0.91
3825	0	62.1	1	30.22	1	6.5	0.09	20782	0.95
3834	0	66.7	1	30.33	1	6.4	0.06	13513	0.89
3916	1	52.9	1	37.06	1	6.8	0.06	5801.4	1.03
3928	1	54.7	0	32.62	0	5.2	0.08	7842.7	0.88
4038	0	69	0	35.79	0	5.9	0.06	21422	0.89
4065	0	56.8	1	38.53	0	5	0.06	5908.8	0.95
4124	1	39	1	30.49	0	6	0.09	2909.9	0.91
4125	0	53.4	1	38.61	0	5.3	0.1	7649.6	1.01
4242	0	40.9	1	40.41	0	6	0.08	7251.4	0.94
4252	0	51.5	1	30.26	0	6.2	0.11	6634.6	0.99
4257	0	64.1	1	35.4	0	5.5	0.03	2519.6	1.03
4259	0	57.3	0	36	0	5.2	0.09	10478	0.87
4268	0	73.4	0	33.8	0	5.6	0.06	9878.8	0.94
4272	0	58.9	0	30.3	0	5.5	0.11	9518.9	0.93
4300	0	40.7	1	34.98	0	4.2	0.08	9722.8	0.95
4367	1	56.2	0	35.85	0	5.5	0.06	6373.1	0.98
4449	0	41.8	1	30.75	0	5.5	0.13	7782.4	0.94
4480	0	62.6	0	32.24	0	5.9	0.05	13628	0.96
4520	1	54.4	1	30.69	0	6.9	0.07	4483.1	0.98
4537	0	63	0	30	0	5.1	0.1	14582	0.9
4547	1	69.9	0	30.68	0	6.3	0.08	11621	0.85
4549	0	60.4	1	30.37	0	6	0.06	5245.5	1.08
4554	1	71.6	0	35.83	0	6.9	0.07	9139.7	0.91
4619	1	58.6	1	31.55	0	5.8	0.11	5475.5	1.06
4620	0	42.3	1	33.08	0	5.9	0.06	6760.5	0.9
4663	1	55.2	1	34.47	0	5.8	0.06	7473.2	1.03
4676	0	44.9	1	32.46	0	6	0.08	4230.6	0.97
4749	1	61.8	1	31.43	0	6	0.07	3449.8	0.95
4794	1	72.5	0	30.3	0	5.2	0.12	8060.9	1
4812	1	64.6	0	35.04	0	6.6	0.11	17993	0.91
4915	1	52.1	0	33.95	0	5.7	0.06	6563.9	0.94
4943	0	58.4	1	31.77	0	5.8	0.06	8975.1	0.94
4985	1	74.7	0	34.21	0	5.8	0.06	8184.8	0.9
4999	0	64.9	1	33.77	0	4.9	0.14	5897.6	1
5039	1	42.2	1	30.61	0	6.3	0.09	10513	0.99
5048	0	60	0	38.02	0	5.1	0.06	14075	0.87
5073	1	55.3	1	30.04	0	5.4	0.17	7811.4	0.91
5080	1	60.1	1	32.12	1	5.8	0.08	6150.5	0.98
5094	1	64.1	0	32.86	1	6.4	0.08	5199.8	0.95
5207	0	65.4	1	31.9	1	6.8	0.16	4605.3	0.96
5209	1	52.2	1	30.59	0	6	0.11	5907.6	0.98
5286	1	59.8	0	36.85	0	6.5	0.09	3128.5	0.84
5307	1	61.5	0	34.56	0	6.2	0.08	10635	1.03
5344	1	64.2	0	33.86	0	6.9	0.13	2702	0.95
5345	0	41.7	1	36.54	0	5.9	0.1	6874.6	0.99
5351	1	60.7	0	33.98	0	6.8	0.07	6264.7	0.91
5376	1	60.7	0	31.44	0	6.7	0.1	6960.5	0.93
5428	0	59.7	0	36.66	0	6.3	0.09	8602.8	0.96
5467	1	51.3	1	30.51	0	6.4	0.06	15656	0.97
5489	0	52.1	1	35.21	0	5.9	0.08	2048.7	0.99
5508	1	49.6	0	31.44	0	4.9	0.11	2223.7	0.94
5511	1	40.4	1	31.28	0	6.5	0.02	3267	1.02
5527	1	54.4	0	31.07	0	6.5	0.12	11599	0.81
5567	0	58.8	0	36.94	0	6	0.09	6033.7	0.95
5671	0	54.9	0	33.85	0	6.1	0.08	13591	0.95
5737	1	66.7	1	34.23	0	6.7	0.21	5137.2	0.98
5759	1	51.5	1	30.16	0	6.8	0.08	6944	0.95
5776	1	62.3	1	30.32	0	6.2	0.1	5580.8	0.98
5794	1	51.7	0	44.37	0	6.5	0.19	13823	0.93
5821	0	54.3	0	39.71	0	4.7	0.08	13307	0.84
5848	1	38.8	1	32.6	0	6.2	0.27	2921.7	0.98
5893	0	72.4	1	31.1	0	5.1	0.1	5088.6	0.97
5920	0	53.5	1	30.34	0	6	0.14	5297.9	0.96
5981	1	67.5	0	33.76	0	5.6	0.07	13231	0.89
5983	1	71.9	1	30.71	1	5.2	0.1	7653.7	0.98
5998	0	60.8	0	36.47	0	6.1	0.06	11662	0.89
6001	1	52.3	0	35.43	0	5.3	0.05	5165.3	0.89
6062	0	37.7	1	31.3	0	6.4	0.05	3685.2	1.02
6128	0	49.8	1	30.2	0	5.5	0.21	9519.9	1.05
6161	1	63.3	1	32.35	0	6.1	0.08	2838.8	0.95
6184	1	53.5	1	30.77	0	6.6	0.09	5599.3	0.98
6250	1	57.6	0	33.03	0	6.3	0.06	33704	0.86
6304	1	59.7	0	34.97	0	5.7	0.07	4585.3	0.88
6311	1	43.1	1	33.42	0	6.8	0.13	2413.1	1.02
6315	0	50.5	0	33.62	0	5.8	0.13	5305.9	0.99
6322	0	62.6	0	34.16	0	5	0.07	19744	0.87
6344	0	43	1	33.1	0	5.6	0.06	3582.9	0.97
6345	1	64.5	0	34.73	0	6.9	0.18	9993.1	0.85
6437	1	54.3	1	40.76	0	6.3	0.09	6215.3	1.12
6503	1	46.7	1	34.28	0	6.1	0.13	5851.8	0.99
6519	0	57.7	1	31.42	0	5.5	0.08	6252.8	0.89
6520	0	44.5	1	31.41	0	5.9	0.07	6650.7	0.88
6530	0	42.5	1	32.25	0	5.6	0.07	5095.9	1.05
6544	1	43.1	1	39.26	0	6.4	0.1	5521.6	0.99
6611	1	64.7	0	34.89	0	6	0.08	14104	0.88
6629	1	52.1	1	37.98	0	6.1	0.14	3744	0.98
6757	0	40.6	1	32.24	0	5.2	0.07	3740.2	1.06
